# Supplementary material for: Design of a molecular memory element with an alternating circular array of dipolar rotors and rotation suppressors
Source: Chem Sci. 2020 Jul 13;11(32):8388–93. doi: 10.1039/d0sc02836c (PMC8163413; doi:10.1039/d0sc02836c)
Supplement: SC-011-D0SC02836C-s002 [file SC-011-D0SC02836C-s002.cif]

# Electronic Supplementary Material (ESI) for Chemical Science.
# This journal is © The Royal Society of Chemistry 2020

####################################################################### 
# 
# This file contains crystal structure data downloaded from the 
# Cambridge Structural Database (CSD) hosted by the Cambridge 
# Crystallographic Data Centre (CCDC).
# 
# Full information about CCDC data access policies and citation 
# guidelines are available at http://www.ccdc.cam.ac.uk/access/V1 
# 
# Audit and citation data items may have been added by the CCDC. 
# Please retain this information to preserve the provenance of 
# this file and to allow appropriate attribution of the data. 
# 
#######################################################################

data_compound1
_database_code_depnum_ccdc_archive 'CCDC 2004173'
loop_
_audit_author_name
_audit_author_address
'Yoshiaki Shoji'
;Tokyo Institute of Technology
Japan
;
_audit_update_record             
;
2020-05-15 deposited with the CCDC.	2020-07-13 downloaded from the CCDC.
;

_audit_creation_method           SHELXL-2014/7
_shelx_SHELXL_version_number     2014/7
_chemical_name_systematic        ?
_chemical_name_common            ?
_chemical_melting_point          ?
_chemical_formula_moiety         'C48 H30 F6 O6'
_chemical_formula_sum            'C192 H120 F24 O24'
_chemical_formula_weight         3266.87

loop_
_atom_type_symbol
_atom_type_description
_atom_type_scat_dispersion_real
_atom_type_scat_dispersion_imag
_atom_type_scat_source
C C 0.0033 0.0016 'International Tables Vol C Tables 4.2.6.8 and 6.1.1.4'
H H 0.0000 0.0000 'International Tables Vol C Tables 4.2.6.8 and 6.1.1.4'
O O 0.0106 0.0060 'International Tables Vol C Tables 4.2.6.8 and 6.1.1.4'
F F 0.0171 0.0103 'International Tables Vol C Tables 4.2.6.8 and 6.1.1.4'

_space_group_crystal_system      monoclinic
_space_group_IT_number           14
_space_group_name_H-M_alt        'P 21/n'
_space_group_name_Hall           '-P 2yn'

_shelx_space_group_comment       
;
The symmetry employed for this shelxl refinement is uniquely defined
by the following loop, which should always be used as a source of
symmetry information in preference to the above space-group names.
They are only intended as comments.
;

loop_
_space_group_symop_operation_xyz
'x, y, z'
'-x+1/2, y+1/2, -z+1/2'
'-x, -y, -z'
'x-1/2, -y-1/2, z-1/2'

_cell_length_a                   9.423(2)
_cell_length_b                   40.326(8)
_cell_length_c                   10.692(2)
_cell_angle_alpha                90.00(3)
_cell_angle_beta                 107.30(3)
_cell_angle_gamma                90.00(3)
_cell_volume                     3879.1(15)
_cell_formula_units_Z            1
_cell_measurement_temperature    90
_cell_measurement_reflns_used    5749
_cell_measurement_theta_min      2.25
_cell_measurement_theta_max      57.72

_exptl_crystal_description       pillar

_exptl_crystal_colour            colorless

_exptl_crystal_density_meas      ?
_exptl_crystal_density_method    ?
_exptl_crystal_density_diffrn    1.398
_exptl_crystal_F_000             1680
_exptl_transmission_factor_min   ?
_exptl_transmission_factor_max   ?
_exptl_crystal_size_max          0.320
_exptl_crystal_size_mid          0.020
_exptl_crystal_size_min          0.010
_exptl_absorpt_coefficient_mu    0.111
_shelx_estimated_absorpt_T_min   0.965
_shelx_estimated_absorpt_T_max   0.999
_exptl_absorpt_correction_type   multi-scan

_exptl_absorpt_correction_T_min  0.815
_exptl_absorpt_correction_T_max  0.999
_exptl_absorpt_process_details   
;
SADABS Sheldrick 1996
;

_exptl_absorpt_special_details   ?
_diffrn_ambient_temperature      90
_diffrn_radiation_wavelength     0.71073
_diffrn_radiation_type           MoK\a
_diffrn_source                   ?
_diffrn_measurement_device_type  'Bruker APEXII CCD area detector'

_diffrn_measurement_method       'phi and omega scans'

_diffrn_detector_area_resol_mean 8.333

_diffrn_reflns_number            21971
_diffrn_reflns_av_unetI/netI     0.1159
_diffrn_reflns_av_R_equivalents  0.0987
_diffrn_reflns_limit_h_min       -10
_diffrn_reflns_limit_h_max       10
_diffrn_reflns_limit_k_min       -46
_diffrn_reflns_limit_k_max       46
_diffrn_reflns_limit_l_min       -12
_diffrn_reflns_limit_l_max       7
_diffrn_reflns_theta_min         2.020
_diffrn_reflns_theta_max         24.264
_diffrn_reflns_theta_full        24.264
_diffrn_measured_fraction_theta_max 0.996
_diffrn_measured_fraction_theta_full 0.996
_diffrn_reflns_Laue_measured_fraction_max 0.996
_diffrn_reflns_Laue_measured_fraction_full 0.996
_diffrn_reflns_point_group_measured_fraction_max 0.996
_diffrn_reflns_point_group_measured_fraction_full 0.996
_reflns_number_total             6258
_reflns_number_gt                3542
_reflns_threshold_expression     'I > 2\s(I)'
_reflns_Friedel_coverage         0.000
_reflns_Friedel_fraction_max     .
_reflns_Friedel_fraction_full    .

_reflns_special_details          
;
 Reflections were merged by SHELXL according to the crystal
 class for the calculation of statistics and refinement.
 
 _reflns_Friedel_fraction is defined as the number of unique
 Friedel pairs measured divided by the number that would be
 possible theoretically, ignoring centric projections and
 systematic absences.
;

_computing_data_collection       'APEX2 (Bruker AXS, 2006)'

_computing_cell_refinement       'APEX2 (Bruker AXS, 2006)'

_computing_data_reduction        'SAINT (Bruker AXS, 2004)'

_computing_structure_solution    'SHELXT (Sheldrick, 2014)'

_computing_structure_refinement  'SHELXL-2014 (Sheldrick, 2014)'

_computing_molecular_graphics    'XSHELL (Bruker AXS,2002)'

_diffrn_radiation_source         'Bruker TXS fine-focus rotating anode'


_diffrn_radiation_monochromator  'Bruker Helios multilayer confocal mirror'

_computing_publication_material  'XCIF (Bruker AXS, 2001)'


_refine_special_details          ?
_refine_ls_structure_factor_coef Fsqd
_refine_ls_matrix_type           full
_refine_ls_weighting_scheme      calc
_refine_ls_weighting_details     
'w=1/[\s^2^(Fo^2^)+(0.0466P)^2^] where P=(Fo^2^+2Fc^2^)/3'
_atom_sites_solution_primary     ?
_atom_sites_solution_secondary   ?
_atom_sites_solution_hydrogens   geom
_refine_ls_hydrogen_treatment    constr
_refine_ls_extinction_method     none
_refine_ls_extinction_coef       .
_refine_ls_number_reflns         6258
_refine_ls_number_parameters     544
_refine_ls_number_restraints     0
_refine_ls_R_factor_all          0.1243
_refine_ls_R_factor_gt           0.0522
_refine_ls_wR_factor_ref         0.1219
_refine_ls_wR_factor_gt          0.0992
_refine_ls_goodness_of_fit_ref   0.973
_refine_ls_restrained_S_all      0.973
_refine_ls_shift/su_max          0.001
_refine_ls_shift/su_mean         0.000

loop_
_atom_site_label
_atom_site_type_symbol
_atom_site_fract_x
_atom_site_fract_y
_atom_site_fract_z
_atom_site_U_iso_or_equiv
_atom_site_adp_type
_atom_site_occupancy
_atom_site_site_symmetry_order
_atom_site_calc_flag
_atom_site_refinement_flags_posn
_atom_site_refinement_flags_adp
_atom_site_refinement_flags_occupancy
_atom_site_disorder_assembly
_atom_site_disorder_group
C1 C 0.4076(3) 0.59897(7) 0.7956(3) 0.0186(8) Uani 1 1 d . . . . .
O1 O -0.1554(3) 0.52563(5) 1.0662(2) 0.0366(6) Uani 1 1 d . . . . .
F1 F 0.2517(2) 0.56842(4) 0.55048(18) 0.0339(5) Uani 1 1 d . . . . .
C2 C 0.3414(3) 0.61089(7) 0.8886(3) 0.0195(8) Uani 1 1 d . . . . .
O2 O 0.0484(3) 0.51777(5) 1.2411(2) 0.0301(6) Uani 1 1 d . . . . .
F2 F 0.2975(2) 0.50489(4) 0.4930(2) 0.0431(6) Uani 1 1 d . . . . .
C3 C 0.3500(3) 0.64537(7) 0.9194(3) 0.0193(8) Uani 1 1 d . . . . .
O3 O 0.3113(3) 0.82827(5) 0.8665(2) 0.0362(7) Uani 1 1 d . . . . .
F3 F 0.0399(2) 0.65181(4) 0.89663(19) 0.0342(5) Uani 1 1 d . . . . .
C4 C 0.4198(3) 0.66732(7) 0.8538(3) 0.0185(8) Uani 1 1 d . . . . .
O4 O 0.5354(3) 0.82123(5) 1.0201(2) 0.0306(6) Uani 1 1 d . . . . .
F4 F -0.0610(2) 0.67852(5) 1.0847(2) 0.0446(6) Uani 1 1 d . . . . .
C5 C 0.4856(4) 0.65527(7) 0.7613(3) 0.0202(8) Uani 1 1 d . . . . .
O5 O 0.8774(3) 0.57970(5) 0.3470(2) 0.0351(6) Uani 1 1 d . . . . .
F5 F 0.3507(2) 0.70016(4) 0.55289(18) 0.0286(5) Uani 1 1 d . . . . .
C6 C 0.4804(3) 0.62087(7) 0.7307(3) 0.0203(8) Uani 1 1 d . . . . .
O6 O 0.6770(3) 0.60543(5) 0.2093(2) 0.0299(6) Uani 1 1 d . . . . .
F6 F 0.5007(2) 0.74956(4) 0.47888(19) 0.0379(6) Uani 1 1 d . . . . .
C7 C 0.4135(4) 0.56220(7) 0.7684(3) 0.0214(8) Uani 1 1 d . . . . .
C8 C 0.3437(4) 0.54904(7) 0.6458(3) 0.0236(8) Uani 1 1 d . . . . .
C9 C 0.3666(4) 0.51631(7) 0.6162(3) 0.0259(8) Uani 1 1 d . . . . .
C10 C 0.4565(4) 0.49546(7) 0.7086(4) 0.0297(9) Uani 1 1 d . . . . .
H10 H 0.4713 0.4731 0.6876 0.036 Uiso 1 1 calc R U . . .
C11 C 0.5254(4) 0.50800(7) 0.8336(4) 0.0310(9) Uani 1 1 d . . . . .
H11 H 0.5876 0.4941 0.8989 0.037 Uiso 1 1 calc R U . . .
C12 C 0.5030(4) 0.54100(7) 0.8629(3) 0.0247(8) Uani 1 1 d . . . . .
H12 H 0.5495 0.5492 0.9486 0.030 Uiso 1 1 calc R U . . .
C13 C 0.2535(4) 0.58842(7) 0.9498(3) 0.0197(8) Uani 1 1 d . . . . .
C14 C 0.1148(4) 0.57646(7) 0.8741(3) 0.0260(9) Uani 1 1 d . . . . .
H14 H 0.0805 0.5813 0.7831 0.031 Uiso 1 1 calc R U . . .
C15 C 0.0264(4) 0.55743(7) 0.9314(3) 0.0272(9) Uani 1 1 d . . . . .
H15 H -0.0682 0.5498 0.8796 0.033 Uiso 1 1 calc R U . . .
C16 C 0.0772(4) 0.54973(7) 1.0645(3) 0.0244(8) Uani 1 1 d . . . . .
C17 C 0.2169(4) 0.56111(7) 1.1402(3) 0.0245(8) Uani 1 1 d . . . . .
H17 H 0.2524 0.5557 1.2306 0.029 Uiso 1 1 calc R U . . .
C18 C 0.3034(4) 0.58029(7) 1.0835(3) 0.0230(8) Uani 1 1 d . . . . .
H18 H 0.3975 0.5880 1.1359 0.028 Uiso 1 1 calc R U . . .
C19 C -0.0245(4) 0.53003(8) 1.1223(4) 0.0274(9) Uani 1 1 d . . . . .
C20 C -0.0450(4) 0.50153(8) 1.3092(4) 0.0350(10) Uani 1 1 d . . . . .
H20A H 0.0171 0.4881 1.3812 0.053 Uiso 1 1 calc R U . . .
H20B H -0.1172 0.4872 1.2479 0.053 Uiso 1 1 calc R U . . .
H20C H -0.0979 0.5183 1.3443 0.053 Uiso 1 1 calc R U . . .
C21 C 0.2920(4) 0.65904(7) 1.0253(3) 0.0203(8) Uani 1 1 d . . . . .
C22 C 0.1412(4) 0.66209(7) 1.0103(3) 0.0234(8) Uani 1 1 d . . . . .
C23 C 0.0888(4) 0.67587(8) 1.1072(4) 0.0297(9) Uani 1 1 d . . . . .
C24 C 0.1869(5) 0.68723(8) 1.2222(4) 0.0344(10) Uani 1 1 d . . . . .
H24 H 0.1512 0.6966 1.2886 0.041 Uiso 1 1 calc R U . . .
C25 C 0.3383(4) 0.68473(8) 1.2398(3) 0.0310(9) Uani 1 1 d . . . . .
H25 H 0.4067 0.6924 1.3189 0.037 Uiso 1 1 calc R U . . .
C26 C 0.3910(4) 0.67107(7) 1.1426(3) 0.0256(8) Uani 1 1 d . . . . .
H26 H 0.4951 0.6699 1.1555 0.031 Uiso 1 1 calc R U . . .
C27 C 0.4183(4) 0.70429(7) 0.8779(3) 0.0189(8) Uani 1 1 d . . . . .
C28 C 0.2914(4) 0.72282(7) 0.8154(3) 0.0221(8) Uani 1 1 d . . . . .
H28 H 0.2047 0.7119 0.7631 0.026 Uiso 1 1 calc R U . . .
C29 C 0.2914(4) 0.75739(7) 0.8296(3) 0.0239(8) Uani 1 1 d . . . . .
H29 H 0.2056 0.7699 0.7856 0.029 Uiso 1 1 calc R U . . .
C30 C 0.4180(4) 0.77340(7) 0.9087(3) 0.0201(8) Uani 1 1 d . . . . .
C31 C 0.5444(4) 0.75514(7) 0.9717(3) 0.0225(8) Uani 1 1 d . . . . .
H31 H 0.6300 0.7661 1.0258 0.027 Uiso 1 1 calc R U . . .
C32 C 0.5456(4) 0.72056(7) 0.9556(3) 0.0218(8) Uani 1 1 d . . . . .
H32 H 0.6327 0.7082 0.9973 0.026 Uiso 1 1 calc R U . . .
C33 C 0.4116(4) 0.81053(7) 0.9266(3) 0.0254(8) Uani 1 1 d . . . . .
C34 C 0.5419(4) 0.85674(7) 1.0475(4) 0.0443(11) Uani 1 1 d . . . . .
H34A H 0.6346 0.8619 1.1157 0.066 Uiso 1 1 calc R U . . .
H34B H 0.4571 0.8631 1.0777 0.066 Uiso 1 1 calc R U . . .
H34C H 0.5382 0.8690 0.9676 0.066 Uiso 1 1 calc R U . . .
C35 C 0.5724(4) 0.67947(7) 0.7045(3) 0.0200(8) Uani 1 1 d . . . . .
C36 C 0.5004(4) 0.70222(7) 0.6100(3) 0.0208(8) Uani 1 1 d . . . . .
C37 C 0.5793(4) 0.72758(7) 0.5713(3) 0.0262(8) Uani 1 1 d . . . . .
C38 C 0.7307(4) 0.73063(7) 0.6261(3) 0.0266(9) Uani 1 1 d . . . . .
H38 H 0.7832 0.7483 0.6013 0.032 Uiso 1 1 calc R U . . .
C39 C 0.8053(4) 0.70748(8) 0.7183(3) 0.0293(9) Uani 1 1 d . . . . .
H39 H 0.9101 0.7089 0.7553 0.035 Uiso 1 1 calc R U . . .
C40 C 0.7267(4) 0.68214(7) 0.7569(3) 0.0245(8) Uani 1 1 d . . . . .
H40 H 0.7789 0.6664 0.8199 0.029 Uiso 1 1 calc R U . . .
C41 C 0.5457(4) 0.60989(7) 0.6264(3) 0.0207(8) Uani 1 1 d . . . . .
C42 C 0.4798(4) 0.62135(7) 0.4991(3) 0.0229(8) Uani 1 1 d . . . . .
H42 H 0.3901 0.6337 0.4795 0.027 Uiso 1 1 calc R U . . .
C43 C 0.5449(4) 0.61476(7) 0.4008(3) 0.0246(8) Uani 1 1 d . . . . .
H43 H 0.4997 0.6229 0.3148 0.030 Uiso 1 1 calc R U . . .
C44 C 0.6759(4) 0.59628(7) 0.4271(3) 0.0233(8) Uani 1 1 d . . . . .
C45 C 0.7382(4) 0.58352(7) 0.5530(3) 0.0268(9) Uani 1 1 d . . . . .
H45 H 0.8253 0.5703 0.5713 0.032 Uiso 1 1 calc R U . . .
C46 C 0.6737(4) 0.59006(7) 0.6520(3) 0.0268(9) Uani 1 1 d . . . . .
H46 H 0.7165 0.5811 0.7371 0.032 Uiso 1 1 calc R U . . .
C47 C 0.7554(4) 0.59243(7) 0.3261(3) 0.0247(8) Uani 1 1 d . . . . .
C48 C 0.7552(4) 0.60753(9) 0.1110(4) 0.0389(10) Uani 1 1 d . . . . .
H48A H 0.6947 0.6200 0.0351 0.058 Uiso 1 1 calc R U . . .
H48B H 0.7732 0.5851 0.0835 0.058 Uiso 1 1 calc R U . . .
H48C H 0.8504 0.6189 0.1482 0.058 Uiso 1 1 calc R U . . .

loop_
_atom_site_aniso_label
_atom_site_aniso_U_11
_atom_site_aniso_U_22
_atom_site_aniso_U_33
_atom_site_aniso_U_23
_atom_site_aniso_U_13
_atom_site_aniso_U_12
C1 0.0194(19) 0.0183(16) 0.0183(19) 0.0006(14) 0.0061(16) 0.0016(14)
O1 0.0310(17) 0.0377(14) 0.0408(17) 0.0051(12) 0.0101(14) -0.0074(12)
F1 0.0373(13) 0.0286(10) 0.0299(12) -0.0008(9) 0.0009(10) 0.0007(9)
C2 0.0218(19) 0.0157(16) 0.0202(19) 0.0026(13) 0.0053(16) 0.0019(14)
O2 0.0325(15) 0.0312(13) 0.0306(15) 0.0097(11) 0.0154(13) -0.0033(11)
F2 0.0522(15) 0.0348(11) 0.0372(13) -0.0146(9) 0.0058(12) -0.0048(10)
C3 0.0189(19) 0.0213(17) 0.0174(19) 0.0006(14) 0.0049(16) 0.0020(14)
O3 0.0404(17) 0.0222(12) 0.0401(16) -0.0005(11) 0.0030(13) 0.0106(12)
F3 0.0274(12) 0.0380(11) 0.0381(13) -0.0018(9) 0.0110(11) 0.0005(9)
C4 0.0168(18) 0.0171(16) 0.0215(19) 0.0028(14) 0.0053(16) 0.0013(14)
O4 0.0321(15) 0.0147(11) 0.0426(16) -0.0046(10) 0.0074(13) -0.0007(11)
F4 0.0410(15) 0.0463(12) 0.0592(16) 0.0017(10) 0.0343(12) 0.0069(10)
C5 0.021(2) 0.0183(16) 0.021(2) 0.0003(14) 0.0066(17) -0.0003(14)
O5 0.0309(16) 0.0391(14) 0.0394(16) -0.0082(11) 0.0166(13) 0.0053(13)
F5 0.0273(12) 0.0291(10) 0.0296(12) 0.0044(8) 0.0089(10) 0.0042(9)
C6 0.0164(19) 0.0207(16) 0.023(2) 0.0007(14) 0.0043(16) 0.0015(14)
O6 0.0344(15) 0.0332(13) 0.0281(15) -0.0041(11) 0.0185(13) -0.0008(11)
F6 0.0534(15) 0.0269(10) 0.0385(13) 0.0106(9) 0.0216(12) 0.0034(10)
C7 0.026(2) 0.0164(16) 0.024(2) -0.0026(14) 0.0107(17) -0.0039(15)
C8 0.024(2) 0.0192(17) 0.028(2) 0.0041(15) 0.0084(18) -0.0009(15)
C9 0.028(2) 0.0234(18) 0.027(2) -0.0103(15) 0.0091(18) -0.0082(16)
C10 0.033(2) 0.0152(16) 0.044(2) -0.0072(16) 0.015(2) -0.0021(16)
C11 0.037(2) 0.0197(18) 0.038(2) 0.0024(16) 0.015(2) 0.0009(16)
C12 0.029(2) 0.0206(17) 0.026(2) 0.0019(15) 0.0111(18) 0.0008(16)
C13 0.027(2) 0.0156(16) 0.021(2) 0.0019(14) 0.0136(17) 0.0010(15)
C14 0.030(2) 0.0247(18) 0.022(2) 0.0034(15) 0.0060(18) -0.0052(16)
C15 0.026(2) 0.0263(18) 0.027(2) 0.0035(15) 0.0041(18) -0.0045(16)
C16 0.028(2) 0.0159(16) 0.030(2) 0.0029(14) 0.0105(18) -0.0003(15)
C17 0.028(2) 0.0224(17) 0.024(2) 0.0047(15) 0.0077(18) 0.0040(16)
C18 0.022(2) 0.0195(16) 0.029(2) 0.0008(14) 0.0089(17) -0.0028(15)
C19 0.034(3) 0.0210(17) 0.028(2) -0.0010(16) 0.011(2) 0.0010(17)
C20 0.044(3) 0.0312(19) 0.038(2) 0.0092(17) 0.024(2) -0.0044(18)
C21 0.025(2) 0.0134(16) 0.026(2) 0.0063(14) 0.0131(17) 0.0005(15)
C22 0.022(2) 0.0240(17) 0.025(2) 0.0033(15) 0.0074(18) -0.0014(16)
C23 0.029(2) 0.0255(18) 0.044(3) 0.0060(17) 0.025(2) 0.0060(17)
C24 0.052(3) 0.0270(19) 0.034(2) 0.0022(17) 0.028(2) 0.0034(19)
C25 0.047(3) 0.0251(18) 0.024(2) -0.0009(15) 0.015(2) 0.0001(18)
C26 0.032(2) 0.0219(17) 0.026(2) 0.0041(15) 0.0126(18) -0.0006(16)
C27 0.026(2) 0.0160(15) 0.0201(19) -0.0021(14) 0.0153(17) -0.0007(15)
C28 0.025(2) 0.0213(17) 0.0194(19) -0.0030(14) 0.0063(17) 0.0009(15)
C29 0.027(2) 0.0245(18) 0.022(2) 0.0020(14) 0.0092(17) 0.0059(16)
C30 0.025(2) 0.0162(15) 0.023(2) 0.0013(14) 0.0128(17) 0.0010(15)
C31 0.027(2) 0.0204(17) 0.023(2) -0.0012(14) 0.0117(17) -0.0040(15)
C32 0.023(2) 0.0207(17) 0.025(2) 0.0008(15) 0.0116(17) 0.0019(15)
C33 0.031(2) 0.0220(18) 0.028(2) -0.0031(15) 0.0153(19) 0.0027(17)
C34 0.047(3) 0.0154(17) 0.063(3) -0.0113(17) 0.006(2) 0.0043(17)
C35 0.025(2) 0.0171(16) 0.0219(19) -0.0038(14) 0.0127(17) 0.0005(15)
C36 0.021(2) 0.0218(17) 0.0202(19) -0.0045(14) 0.0060(17) -0.0011(15)
C37 0.039(2) 0.0169(17) 0.025(2) 0.0015(15) 0.0125(19) 0.0001(17)
C38 0.038(2) 0.0209(18) 0.028(2) -0.0053(15) 0.021(2) -0.0085(16)
C39 0.026(2) 0.031(2) 0.036(2) -0.0097(17) 0.0167(19) -0.0079(17)
C40 0.027(2) 0.0237(17) 0.026(2) -0.0006(14) 0.0125(18) 0.0009(16)
C41 0.022(2) 0.0162(16) 0.026(2) -0.0032(14) 0.0100(17) -0.0022(14)
C42 0.023(2) 0.0223(17) 0.025(2) -0.0003(15) 0.0105(18) 0.0038(15)
C43 0.031(2) 0.0214(17) 0.023(2) -0.0021(15) 0.0093(18) -0.0010(16)
C44 0.026(2) 0.0174(16) 0.029(2) -0.0054(15) 0.0120(18) -0.0035(15)
C45 0.026(2) 0.0207(17) 0.036(2) -0.0022(16) 0.0127(19) 0.0053(15)
C46 0.032(2) 0.0222(17) 0.030(2) 0.0027(15) 0.0148(19) 0.0052(16)
C47 0.021(2) 0.0177(17) 0.034(2) -0.0052(15) 0.0063(19) -0.0016(16)
C48 0.041(2) 0.046(2) 0.037(2) -0.0076(18) 0.024(2) -0.008(2)

_geom_special_details            
;
 All esds (except the esd in the dihedral angle between two l.s. planes)
 are estimated using the full covariance matrix.  The cell esds are taken
 into account individually in the estimation of esds in distances, angles
 and torsion angles; correlations between esds in cell parameters are only
 used when they are defined by crystal symmetry.  An approximate (isotropic)
 treatment of cell esds is used for estimating esds involving l.s. planes.
;

loop_
_geom_bond_atom_site_label_1
_geom_bond_atom_site_label_2
_geom_bond_distance
_geom_bond_site_symmetry_2
_geom_bond_publ_flag
C1 C2 1.407(4) . ?
C1 C6 1.420(4) . ?
C1 C7 1.515(4) . ?
O1 C19 1.214(4) . ?
F1 C8 1.369(4) . ?
C2 C3 1.425(4) . ?
C2 C13 1.502(4) . ?
O2 C19 1.346(4) . ?
O2 C20 1.455(4) . ?
F2 C9 1.365(4) . ?
C3 C4 1.409(4) . ?
C3 C21 1.500(4) . ?
O3 C33 1.207(4) . ?
F3 C22 1.368(4) . ?
C4 C5 1.401(4) . ?
C4 C27 1.514(4) . ?
O4 C33 1.361(4) . ?
O4 C34 1.459(3) . ?
F4 C23 1.363(4) . ?
C5 C6 1.423(4) . ?
C5 C35 1.511(4) . ?
O5 C47 1.217(4) . ?
F5 C36 1.363(4) . ?
C6 C41 1.491(4) . ?
O6 C47 1.354(4) . ?
O6 C48 1.454(4) . ?
F6 C37 1.369(4) . ?
C7 C8 1.386(4) . ?
C7 C12 1.399(4) . ?
C8 C9 1.388(4) . ?
C9 C10 1.380(5) . ?
C10 C11 1.396(5) . ?
C10 H10 0.9500 . ?
C11 C12 1.397(4) . ?
C11 H11 0.9500 . ?
C12 H12 0.9500 . ?
C13 C14 1.403(4) . ?
C13 C18 1.405(4) . ?
C14 C15 1.400(5) . ?
C14 H14 0.9500 . ?
C15 C16 1.395(4) . ?
C15 H15 0.9500 . ?
C16 C17 1.402(4) . ?
C16 C19 1.511(5) . ?
C17 C18 1.386(4) . ?
C17 H17 0.9500 . ?
C18 H18 0.9500 . ?
C20 H20A 0.9800 . ?
C20 H20B 0.9800 . ?
C20 H20C 0.9800 . ?
C21 C22 1.388(5) . ?
C21 C26 1.408(4) . ?
C22 C23 1.389(5) . ?
C23 C24 1.379(5) . ?
C24 C25 1.386(5) . ?
C24 H24 0.9500 . ?
C25 C26 1.392(5) . ?
C25 H25 0.9500 . ?
C26 H26 0.9500 . ?
C27 C28 1.400(4) . ?
C27 C32 1.402(4) . ?
C28 C29 1.402(4) . ?
C28 H28 0.9500 . ?
C29 C30 1.399(4) . ?
C29 H29 0.9500 . ?
C30 C31 1.392(4) . ?
C30 C33 1.513(4) . ?
C31 C32 1.406(4) . ?
C31 H31 0.9500 . ?
C32 H32 0.9500 . ?
C34 H34A 0.9800 . ?
C34 H34B 0.9800 . ?
C34 H34C 0.9800 . ?
C35 C36 1.384(4) . ?
C35 C40 1.398(4) . ?
C36 C37 1.397(4) . ?
C37 C38 1.378(5) . ?
C38 C39 1.388(5) . ?
C38 H38 0.9500 . ?
C39 C40 1.395(4) . ?
C39 H39 0.9500 . ?
C40 H40 0.9500 . ?
C41 C42 1.396(4) . ?
C41 C46 1.405(4) . ?
C42 C43 1.391(5) . ?
C42 H42 0.9500 . ?
C43 C44 1.397(4) . ?
C43 H43 0.9500 . ?
C44 C45 1.397(5) . ?
C44 C47 1.494(5) . ?
C45 C46 1.394(5) . ?
C45 H45 0.9500 . ?
C46 H46 0.9500 . ?
C48 H48A 0.9800 . ?
C48 H48B 0.9800 . ?
C48 H48C 0.9800 . ?

loop_
_geom_angle_atom_site_label_1
_geom_angle_atom_site_label_2
_geom_angle_atom_site_label_3
_geom_angle
_geom_angle_site_symmetry_1
_geom_angle_site_symmetry_3
_geom_angle_publ_flag
C2 C1 C6 120.9(3) . . ?
C2 C1 C7 121.3(3) . . ?
C6 C1 C7 117.6(3) . . ?
C1 C2 C3 119.3(3) . . ?
C1 C2 C13 121.3(3) . . ?
C3 C2 C13 119.2(3) . . ?
C19 O2 C20 115.0(3) . . ?
C4 C3 C2 120.1(3) . . ?
C4 C3 C21 118.3(3) . . ?
C2 C3 C21 121.6(3) . . ?
C5 C4 C3 120.3(3) . . ?
C5 C4 C27 119.4(3) . . ?
C3 C4 C27 120.3(3) . . ?
C33 O4 C34 115.7(3) . . ?
C4 C5 C6 120.5(3) . . ?
C4 C5 C35 117.7(2) . . ?
C6 C5 C35 121.5(3) . . ?
C1 C6 C5 118.9(3) . . ?
C1 C6 C41 123.2(3) . . ?
C5 C6 C41 117.9(3) . . ?
C47 O6 C48 115.8(3) . . ?
C8 C7 C12 117.6(3) . . ?
C8 C7 C1 121.5(3) . . ?
C12 C7 C1 120.5(3) . . ?
F1 C8 C7 120.2(3) . . ?
F1 C8 C9 118.7(3) . . ?
C7 C8 C9 121.1(3) . . ?
F2 C9 C10 120.0(3) . . ?
F2 C9 C8 118.6(3) . . ?
C10 C9 C8 121.4(3) . . ?
C9 C10 C11 118.5(3) . . ?
C9 C10 H10 120.8 . . ?
C11 C10 H10 120.8 . . ?
C10 C11 C12 120.1(3) . . ?
C10 C11 H11 120.0 . . ?
C12 C11 H11 120.0 . . ?
C11 C12 C7 121.3(3) . . ?
C11 C12 H12 119.4 . . ?
C7 C12 H12 119.4 . . ?
C14 C13 C18 118.7(3) . . ?
C14 C13 C2 119.7(3) . . ?
C18 C13 C2 121.5(3) . . ?
C15 C14 C13 120.6(3) . . ?
C15 C14 H14 119.7 . . ?
C13 C14 H14 119.7 . . ?
C16 C15 C14 120.0(3) . . ?
C16 C15 H15 120.0 . . ?
C14 C15 H15 120.0 . . ?
C15 C16 C17 119.6(3) . . ?
C15 C16 C19 117.9(3) . . ?
C17 C16 C19 122.5(3) . . ?
C18 C17 C16 120.2(3) . . ?
C18 C17 H17 119.9 . . ?
C16 C17 H17 119.9 . . ?
C17 C18 C13 120.8(3) . . ?
C17 C18 H18 119.6 . . ?
C13 C18 H18 119.6 . . ?
O1 C19 O2 124.8(3) . . ?
O1 C19 C16 123.4(3) . . ?
O2 C19 C16 111.8(3) . . ?
O2 C20 H20A 109.5 . . ?
O2 C20 H20B 109.5 . . ?
H20A C20 H20B 109.5 . . ?
O2 C20 H20C 109.5 . . ?
H20A C20 H20C 109.5 . . ?
H20B C20 H20C 109.5 . . ?
C22 C21 C26 117.1(3) . . ?
C22 C21 C3 122.4(3) . . ?
C26 C21 C3 120.4(3) . . ?
F3 C22 C21 119.7(3) . . ?
F3 C22 C23 118.4(3) . . ?
C21 C22 C23 121.9(3) . . ?
F4 C23 C24 121.0(3) . . ?
F4 C23 C22 118.6(3) . . ?
C24 C23 C22 120.4(3) . . ?
C23 C24 C25 119.1(4) . . ?
C23 C24 H24 120.4 . . ?
C25 C24 H24 120.4 . . ?
C24 C25 C26 120.6(3) . . ?
C24 C25 H25 119.7 . . ?
C26 C25 H25 119.7 . . ?
C25 C26 C21 120.9(3) . . ?
C25 C26 H26 119.6 . . ?
C21 C26 H26 119.6 . . ?
C28 C27 C32 119.5(3) . . ?
C28 C27 C4 119.6(3) . . ?
C32 C27 C4 120.8(3) . . ?
C27 C28 C29 120.5(3) . . ?
C27 C28 H28 119.8 . . ?
C29 C28 H28 119.8 . . ?
C30 C29 C28 119.8(3) . . ?
C30 C29 H29 120.1 . . ?
C28 C29 H29 120.1 . . ?
C31 C30 C29 120.1(3) . . ?
C31 C30 C33 121.5(3) . . ?
C29 C30 C33 118.3(3) . . ?
C30 C31 C32 120.2(3) . . ?
C30 C31 H31 119.9 . . ?
C32 C31 H31 119.9 . . ?
C27 C32 C31 120.0(3) . . ?
C27 C32 H32 120.0 . . ?
C31 C32 H32 120.0 . . ?
O3 C33 O4 124.6(3) . . ?
O3 C33 C30 125.0(3) . . ?
O4 C33 C30 110.4(3) . . ?
O4 C34 H34A 109.5 . . ?
O4 C34 H34B 109.5 . . ?
H34A C34 H34B 109.5 . . ?
O4 C34 H34C 109.5 . . ?
H34A C34 H34C 109.5 . . ?
H34B C34 H34C 109.5 . . ?
C36 C35 C40 117.9(3) . . ?
C36 C35 C5 121.0(3) . . ?
C40 C35 C5 120.7(3) . . ?
F5 C36 C35 120.3(3) . . ?
F5 C36 C37 118.9(3) . . ?
C35 C36 C37 120.9(3) . . ?
F6 C37 C38 121.2(3) . . ?
F6 C37 C36 117.8(3) . . ?
C38 C37 C36 120.9(3) . . ?
C37 C38 C39 119.0(3) . . ?
C37 C38 H38 120.5 . . ?
C39 C38 H38 120.5 . . ?
C38 C39 C40 120.1(3) . . ?
C38 C39 H39 120.0 . . ?
C40 C39 H39 120.0 . . ?
C39 C40 C35 121.2(3) . . ?
C39 C40 H40 119.4 . . ?
C35 C40 H40 119.4 . . ?
C42 C41 C46 119.0(3) . . ?
C42 C41 C6 117.9(3) . . ?
C46 C41 C6 123.0(3) . . ?
C43 C42 C41 120.4(3) . . ?
C43 C42 H42 119.8 . . ?
C41 C42 H42 119.8 . . ?
C42 C43 C44 120.7(3) . . ?
C42 C43 H43 119.6 . . ?
C44 C43 H43 119.6 . . ?
C45 C44 C43 118.9(3) . . ?
C45 C44 C47 120.0(3) . . ?
C43 C44 C47 120.9(3) . . ?
C46 C45 C44 120.6(3) . . ?
C46 C45 H45 119.7 . . ?
C44 C45 H45 119.7 . . ?
C45 C46 C41 120.2(3) . . ?
C45 C46 H46 119.9 . . ?
C41 C46 H46 119.9 . . ?
O5 C47 O6 124.0(3) . . ?
O5 C47 C44 124.1(3) . . ?
O6 C47 C44 111.9(3) . . ?
O6 C48 H48A 109.5 . . ?
O6 C48 H48B 109.5 . . ?
H48A C48 H48B 109.5 . . ?
O6 C48 H48C 109.5 . . ?
H48A C48 H48C 109.5 . . ?
H48B C48 H48C 109.5 . . ?

_refine_diff_density_max         0.246
_refine_diff_density_min         -0.276
_refine_diff_density_rms         0.056

_shelx_res_file                  
;

    111_a.res created by SHELXL-2014/7


TITL 111_a.res in P2(1)/n
CELL  0.71073   9.4227  40.3260  10.6923   90.000  107.298   90.000
ZERR    1.000   0.0020   0.0080   0.0020    0.030    0.030    0.030
LATT 1
SYMM 1/2-X, 1/2+Y, 1/2-Z
SFAC C  H  O  F
UNIT 192 120 24 24
LIST 6 ! automatically inserted. Change 6 to 4 for CHECKCIF!!
REM Old TITL 111 in P2(1)/n
REM SHELXT solution in P2(1)/n
REM R1 0.171,  Rweak 0.018,  Alpha 0.034,  Orientation as input
REM Formula found by SHELXT:  C48 O6 F6
L.S. 10
ACTA
BOND $H
FMAP 2
PLAN 20
TEMP -183
Size 0.32 0.02 0.01
acta
WGHT    0.046600
FVAR       0.31611
C1    1    0.407584    0.598970    0.795566    11.00000    0.01944    0.01829 =
         0.01826    0.00055    0.00612    0.00164
O1    3   -0.155437    0.525631    1.066240    11.00000    0.03098    0.03771 =
         0.04083    0.00512    0.01006   -0.00738
F1    4    0.251721    0.568416    0.550485    11.00000    0.03733    0.02858 =
         0.02992   -0.00080    0.00094    0.00066
C2    1    0.341406    0.610890    0.888640    11.00000    0.02185    0.01567 =
         0.02023    0.00265    0.00526    0.00189
O2    3    0.048424    0.517775    1.241054    11.00000    0.03253    0.03119 =
         0.03061    0.00974    0.01541   -0.00333
F2    4    0.297457    0.504893    0.493016    11.00000    0.05223    0.03481 =
         0.03724   -0.01464    0.00582   -0.00478
C3    1    0.349982    0.645367    0.919402    11.00000    0.01888    0.02131 =
         0.01741    0.00057    0.00488    0.00199
O3    3    0.311256    0.828274    0.866512    11.00000    0.04042    0.02223 =
         0.04014   -0.00052    0.00299    0.01057
F3    4    0.039929    0.651813    0.896632    11.00000    0.02740    0.03799 =
         0.03812   -0.00183    0.01101    0.00049
C4    1    0.419845    0.667323    0.853779    11.00000    0.01678    0.01707 =
         0.02145    0.00281    0.00529    0.00126
O4    3    0.535386    0.821231    1.020130    11.00000    0.03208    0.01468 =
         0.04257   -0.00465    0.00742   -0.00066
F4    4   -0.060958    0.678519    1.084735    11.00000    0.04101    0.04625 =
         0.05916    0.00166    0.03430    0.00688
C5    1    0.485648    0.655273    0.761267    11.00000    0.02121    0.01831 =
         0.02128    0.00030    0.00657   -0.00027
O5    3    0.877368    0.579695    0.346962    11.00000    0.03094    0.03906 =
         0.03939   -0.00818    0.01659    0.00530
F5    4    0.350701    0.700159    0.552891    11.00000    0.02733    0.02909 =
         0.02961    0.00440    0.00890    0.00423
C6    1    0.480435    0.620867    0.730654    11.00000    0.01638    0.02074 =
         0.02289    0.00070    0.00433    0.00151
O6    3    0.677036    0.605432    0.209301    11.00000    0.03445    0.03316 =
         0.02813   -0.00414    0.01849   -0.00077
F6    4    0.500721    0.749565    0.478880    11.00000    0.05342    0.02689 =
         0.03850    0.01057    0.02157    0.00337
C7    1    0.413509    0.562198    0.768362    11.00000    0.02581    0.01644 =
         0.02412   -0.00263    0.01069   -0.00391
C8    1    0.343709    0.549035    0.645769    11.00000    0.02360    0.01917 =
         0.02838    0.00415    0.00839   -0.00091
C9    1    0.366566    0.516313    0.616240    11.00000    0.02762    0.02336 =
         0.02722   -0.01025    0.00909   -0.00822
C10   1    0.456549    0.495461    0.708601    11.00000    0.03257    0.01523 =
         0.04373   -0.00718    0.01521   -0.00208
AFIX  43
H10   2    0.471300    0.473086    0.687582    11.00000   -1.20000
AFIX   0
C11   1    0.525405    0.507997    0.833628    11.00000    0.03729    0.01971 =
         0.03829    0.00238    0.01492    0.00085
AFIX  43
H11   2    0.587558    0.494076    0.898930    11.00000   -1.20000
AFIX   0
C12   1    0.503043    0.540997    0.862875    11.00000    0.02925    0.02056 =
         0.02604    0.00189    0.01106    0.00079
AFIX  43
H12   2    0.549537    0.549195    0.948596    11.00000   -1.20000
AFIX   0
C13   1    0.253491    0.588419    0.949801    11.00000    0.02704    0.01556 =
         0.02083    0.00185    0.01364    0.00098
C14   1    0.114782    0.576463    0.874073    11.00000    0.03046    0.02468 =
         0.02165    0.00339    0.00601   -0.00516
AFIX  43
H14   2    0.080468    0.581317    0.783073    11.00000   -1.20000
AFIX   0
C15   1    0.026398    0.557434    0.931375    11.00000    0.02567    0.02631 =
         0.02723    0.00346    0.00413   -0.00453
AFIX  43
H15   2   -0.068164    0.549774    0.879594    11.00000   -1.20000
AFIX   0
C16   1    0.077181    0.549726    1.064459    11.00000    0.02805    0.01588 =
         0.03046    0.00287    0.01053   -0.00025
C17   1    0.216898    0.561112    1.140153    11.00000    0.02751    0.02235 =
         0.02381    0.00475    0.00773    0.00404
AFIX  43
H17   2    0.252443    0.555664    1.230569    11.00000   -1.20000
AFIX   0
C18   1    0.303377    0.580290    1.083550    11.00000    0.02202    0.01952 =
         0.02852    0.00080    0.00894   -0.00284
AFIX  43
H18   2    0.397547    0.588033    1.135852    11.00000   -1.20000
AFIX   0
C19   1   -0.024487    0.530032    1.122262    11.00000    0.03442    0.02105 =
         0.02780   -0.00098    0.01096    0.00100
C20   1   -0.045020    0.501526    1.309175    11.00000    0.04414    0.03115 =
         0.03780    0.00920    0.02441   -0.00436
AFIX 137
H20A  2    0.017080    0.488106    1.381202    11.00000   -1.50000
H20B  2   -0.117152    0.487199    1.247877    11.00000   -1.50000
H20C  2   -0.097933    0.518327    1.344332    11.00000   -1.50000
AFIX   0
C21   1    0.292045    0.659039    1.025252    11.00000    0.02532    0.01343 =
         0.02567    0.00633    0.01311    0.00048
C22   1    0.141215    0.662093    1.010325    11.00000    0.02156    0.02402 =
         0.02486    0.00329    0.00737   -0.00143
C23   1    0.088776    0.675873    1.107151    11.00000    0.02934    0.02546 =
         0.04354    0.00603    0.02509    0.00604
C24   1    0.186890    0.687230    1.222244    11.00000    0.05233    0.02703 =
         0.03402    0.00221    0.02841    0.00342
AFIX  43
H24   2    0.151179    0.696640    1.288595    11.00000   -1.20000
AFIX   0
C25   1    0.338327    0.684732    1.239815    11.00000    0.04658    0.02511 =
         0.02411   -0.00093    0.01502    0.00012
AFIX  43
H25   2    0.406740    0.692410    1.318913    11.00000   -1.20000
AFIX   0
C26   1    0.391017    0.671073    1.142584    11.00000    0.03201    0.02185 =
         0.02562    0.00411    0.01256   -0.00056
AFIX  43
H26   2    0.495091    0.669853    1.155542    11.00000   -1.20000
AFIX   0
C27   1    0.418288    0.704291    0.877944    11.00000    0.02614    0.01598 =
         0.02013   -0.00206    0.01531   -0.00073
C28   1    0.291400    0.722820    0.815437    11.00000    0.02533    0.02129 =
         0.01935   -0.00297    0.00626    0.00087
AFIX  43
H28   2    0.204720    0.711900    0.763079    11.00000   -1.20000
AFIX   0
C29   1    0.291353    0.757391    0.829575    11.00000    0.02671    0.02448 =
         0.02174    0.00202    0.00915    0.00586
AFIX  43
H29   2    0.205595    0.769894    0.785565    11.00000   -1.20000
AFIX   0
C30   1    0.417992    0.773399    0.908687    11.00000    0.02507    0.01621 =
         0.02285    0.00129    0.01282    0.00099
C31   1    0.544395    0.755137    0.971741    11.00000    0.02691    0.02043 =
         0.02299   -0.00118    0.01166   -0.00405
AFIX  43
H31   2    0.630032    0.766073    1.025822    11.00000   -1.20000
AFIX   0
C32   1    0.545629    0.720559    0.955586    11.00000    0.02264    0.02068 =
         0.02514    0.00082    0.01162    0.00190
AFIX  43
H32   2    0.632713    0.708208    0.997256    11.00000   -1.20000
AFIX   0
C33   1    0.411584    0.810532    0.926641    11.00000    0.03064    0.02203 =
         0.02778   -0.00308    0.01533    0.00265
C34   1    0.541871    0.856738    1.047514    11.00000    0.04723    0.01544 =
         0.06345   -0.01126    0.00628    0.00432
AFIX 137
H34A  2    0.634643    0.861918    1.115708    11.00000   -1.50000
H34B  2    0.457123    0.863102    1.077651    11.00000   -1.50000
H34C  2    0.538203    0.869043    0.967575    11.00000   -1.50000
AFIX   0
C35   1    0.572409    0.679472    0.704489    11.00000    0.02475    0.01706 =
         0.02187   -0.00382    0.01266    0.00051
C36   1    0.500398    0.702224    0.610010    11.00000    0.02056    0.02177 =
         0.02016   -0.00454    0.00595   -0.00108
C37   1    0.579262    0.727579    0.571252    11.00000    0.03859    0.01692 =
         0.02512    0.00147    0.01255    0.00011
C38   1    0.730706    0.730631    0.626141    11.00000    0.03842    0.02094 =
         0.02812   -0.00527    0.02143   -0.00853
AFIX  43
H38   2    0.783238    0.748311    0.601251    11.00000   -1.20000
AFIX   0
C39   1    0.805333    0.707482    0.718345    11.00000    0.02554    0.03146 =
         0.03574   -0.00969    0.01673   -0.00792
AFIX  43
H39   2    0.910136    0.708899    0.755277    11.00000   -1.20000
AFIX   0
C40   1    0.726666    0.682139    0.756864    11.00000    0.02724    0.02367 =
         0.02574   -0.00065    0.01248    0.00094
AFIX  43
H40   2    0.778909    0.666391    0.819890    11.00000   -1.20000
AFIX   0
C41   1    0.545668    0.609894    0.626441    11.00000    0.02174    0.01623 =
         0.02607   -0.00316    0.01003   -0.00216
C42   1    0.479832    0.621351    0.499111    11.00000    0.02307    0.02230 =
         0.02547   -0.00031    0.01047    0.00384
AFIX  43
H42   2    0.390087    0.633721    0.479518    11.00000   -1.20000
AFIX   0
C43   1    0.544873    0.614759    0.400785    11.00000    0.03061    0.02141 =
         0.02265   -0.00209    0.00932   -0.00096
AFIX  43
H43   2    0.499691    0.622912    0.314761    11.00000   -1.20000
AFIX   0
C44   1    0.675909    0.596282    0.427103    11.00000    0.02578    0.01743 =
         0.02931   -0.00544    0.01199   -0.00347
C45   1    0.738224    0.583520    0.552978    11.00000    0.02621    0.02065 =
         0.03591   -0.00218    0.01274    0.00528
AFIX  43
H45   2    0.825346    0.570263    0.571253    11.00000   -1.20000
AFIX   0
C46   1    0.673721    0.590063    0.652036    11.00000    0.03174    0.02217 =
         0.03004    0.00269    0.01479    0.00523
AFIX  43
H46   2    0.716477    0.581086    0.737088    11.00000   -1.20000
AFIX   0
C47   1    0.755437    0.592425    0.326139    11.00000    0.02138    0.01773 =
         0.03371   -0.00515    0.00630   -0.00161
C48   1    0.755220    0.607533    0.111005    11.00000    0.04144    0.04634 =
         0.03730   -0.00763    0.02443   -0.00835
AFIX 137
H48A  2    0.694745    0.619991    0.035128    11.00000   -1.50000
H48B  2    0.773165    0.585140    0.083452    11.00000   -1.50000
H48C  2    0.850437    0.618882    0.148196    11.00000   -1.50000
AFIX   0
HKLF 4

REM  111_a.res in P2(1)/n
REM R1 =  0.0522 for    3542 Fo > 4sig(Fo)  and  0.1243 for all    6258 data
REM    544 parameters refined using      0 restraints

END

WGHT      0.0465      0.0000

REM Highest difference peak  0.246,  deepest hole -0.276,  1-sigma level  0.056
Q1    1   0.4754  0.8217  1.1166  11.00000  0.05    0.25
Q2    1   0.9796  0.6058  0.2453  11.00000  0.05    0.24
Q3    1   0.9238  0.5743  0.2573  11.00000  0.05    0.22
Q4    1   0.2168  0.5969  0.6811  11.00000  0.05    0.22
Q5    1   0.0359  0.5937  0.8017  11.00000  0.05    0.20
Q6    1   0.2332  0.7589  0.9063  11.00000  0.05    0.20
Q7    1   0.4205  0.7746  0.4690  11.00000  0.05    0.20
Q8    1   0.3001  0.5579  0.6041  11.00000  0.05    0.20
Q9    1   0.4012  0.6981  0.4648  11.00000  0.05    0.20
Q10   1   0.2184  0.5903  1.0176  11.00000  0.05    0.20
Q11   1  -0.0832  0.5252  0.9681  11.00000  0.05    0.20
Q12   1  -0.0026  0.7024  1.0403  11.00000  0.05    0.20
Q13   1   1.0740  0.6085  0.2604  11.00000  0.05    0.19
Q14   1   0.4744  0.5109  0.9355  11.00000  0.05    0.19
Q15   1   0.3168  0.6881  0.7474  11.00000  0.05    0.19
Q16   1  -0.0388  0.6485  0.9854  11.00000  0.05    0.19
Q17   1   0.8054  0.6377 -0.0121  11.00000  0.05    0.19
Q18   1   0.1752  0.7095  0.7010  11.00000  0.05    0.19
Q19   1   0.3031  0.6961  0.6344  11.00000  0.05    0.19
Q20   1   0.2777  0.6519  1.2563  11.00000  0.05    0.19
;
_shelx_res_checksum              95680

_exptl_crystal_recrystallization_method 
'Re-crystallisation from solvent: CHCl3 and hexane'
####################################################################### 
# 
# This file contains crystal structure data downloaded from the 
# Cambridge Structural Database (CSD) hosted by the Cambridge 
# Crystallographic Data Centre (CCDC).
# 
# Full information about CCDC data access policies and citation 
# guidelines are available at http://www.ccdc.cam.ac.uk/access/V1 
# 
# Audit and citation data items may have been added by the CCDC. 
# Please retain this information to preserve the provenance of 
# this file and to allow appropriate attribution of the data. 
# 
#######################################################################

data_135_C6H4F2_PhCO2Me
_database_code_depnum_ccdc_archive 'CCDC 2004174'
loop_
_audit_author_name
_audit_author_address
'Yoshiaki Shoji'
;Tokyo Institute of Technology
Japan
;
_audit_update_record             
;
2020-05-15 deposited with the CCDC.	2020-07-13 downloaded from the CCDC.
;

_audit_creation_method           SHELXL-2014/7
_shelx_SHELXL_version_number     2014/7
_chemical_name_systematic        ?
_chemical_name_common            ?
_chemical_melting_point          ?
_chemical_formula_moiety         ?
_chemical_formula_sum            'C48 H30 F6 O6'
_chemical_formula_weight         816.72

loop_
_atom_type_symbol
_atom_type_description
_atom_type_scat_dispersion_real
_atom_type_scat_dispersion_imag
_atom_type_scat_source
C C 0.0033 0.0016 'International Tables Vol C Tables 4.2.6.8 and 6.1.1.4'
H H 0.0000 0.0000 'International Tables Vol C Tables 4.2.6.8 and 6.1.1.4'
O O 0.0106 0.0060 'International Tables Vol C Tables 4.2.6.8 and 6.1.1.4'
F F 0.0171 0.0103 'International Tables Vol C Tables 4.2.6.8 and 6.1.1.4'

_space_group_crystal_system      triclinic
_space_group_IT_number           2
_space_group_name_H-M_alt        'P -1'
_space_group_name_Hall           '-P 1'

_shelx_space_group_comment       
;
The symmetry employed for this shelxl refinement is uniquely defined
by the following loop, which should always be used as a source of
symmetry information in preference to the above space-group names.
They are only intended as comments.
;

loop_
_space_group_symop_operation_xyz
'x, y, z'
'-x, -y, -z'

_cell_length_a                   11.3765(16)
_cell_length_b                   13.951(2)
_cell_length_c                   14.046(2)
_cell_angle_alpha                69.423(2)
_cell_angle_beta                 70.729(2)
_cell_angle_gamma                86.627(2)
_cell_volume                     1965.9(5)
_cell_formula_units_Z            2
_cell_measurement_temperature    90
_cell_measurement_reflns_used    9384
_cell_measurement_theta_min      2.54
_cell_measurement_theta_max      28.94

_exptl_crystal_description       block

_exptl_crystal_colour            colorless

_exptl_crystal_density_meas      ?
_exptl_crystal_density_method    ?
_exptl_crystal_density_diffrn    1.380
_exptl_crystal_F_000             840
_exptl_transmission_factor_min   ?
_exptl_transmission_factor_max   ?
_exptl_crystal_size_max          0.450
_exptl_crystal_size_mid          0.380
_exptl_crystal_size_min          0.350
_exptl_absorpt_coefficient_mu    0.109
_shelx_estimated_absorpt_T_min   0.952
_shelx_estimated_absorpt_T_max   0.963
_exptl_absorpt_correction_type   multi-scan

_exptl_absorpt_correction_T_min  0.915
_exptl_absorpt_correction_T_max  0.963
_exptl_absorpt_process_details   
;
SADABS Sheldrick 1996
;

_exptl_absorpt_special_details   ?
_diffrn_ambient_temperature      90
_diffrn_radiation_wavelength     0.71073
_diffrn_radiation_type           MoK\a
_diffrn_source                   'rotating anode'

_diffrn_measurement_device_type  'Bruker D8 goniometer'

_diffrn_measurement_method       'phi and omega scans'

_diffrn_detector_area_resol_mean 10.4167

_diffrn_reflns_number            17984
_diffrn_reflns_av_unetI/netI     0.0201
_diffrn_reflns_av_R_equivalents  0.0141
_diffrn_reflns_limit_h_min       -15
_diffrn_reflns_limit_h_max       14
_diffrn_reflns_limit_k_min       -18
_diffrn_reflns_limit_k_max       19
_diffrn_reflns_limit_l_min       -19
_diffrn_reflns_limit_l_max       18
_diffrn_reflns_theta_min         1.562
_diffrn_reflns_theta_max         29.101
_diffrn_reflns_theta_full        25.242
_diffrn_measured_fraction_theta_max 0.893
_diffrn_measured_fraction_theta_full 0.993
_diffrn_reflns_Laue_measured_fraction_max 0.893
_diffrn_reflns_Laue_measured_fraction_full 0.993
_diffrn_reflns_point_group_measured_fraction_max 0.893
_diffrn_reflns_point_group_measured_fraction_full 0.993
_reflns_number_total             10450
_reflns_number_gt                8179
_reflns_threshold_expression     'I > 2\s(I)'
_reflns_Friedel_coverage         0.000
_reflns_Friedel_fraction_max     .
_reflns_Friedel_fraction_full    .

_reflns_special_details          
;
 Reflections were merged by SHELXL according to the crystal
 class for the calculation of statistics and refinement.
 
 _reflns_Friedel_fraction is defined as the number of unique
 Friedel pairs measured divided by the number that would be
 possible theoretically, ignoring centric projections and
 systematic absences.
;

_computing_data_collection       
'Bruker Instrument Service V4.2.9 (Bruker AXS Inc., 2015)'

_computing_cell_refinement       'APEX3 v2015.9 (Bruker AXS)'

_computing_data_reduction        'SAINT V8.35A (Bruker AXS'

_computing_structure_solution    'SHELXT (Sheldrick, 2013)'

_computing_structure_refinement  'SHELXL-2014 (Sheldrick, 2014)'

_computing_molecular_graphics    'XSHELL V6.3.1 (Bruker AXS Inc., 2004)'

_diffrn_source_type              'Bruker Turbo X-ray Source'


_diffrn_radiation_monochromator  'multilayered conforcal mirror'

_computing_publication_material  
'Generate Report V2014.1 (Bruker AXS Inc., 2014)'


_refine_special_details          ?
_refine_ls_structure_factor_coef Fsqd
_refine_ls_matrix_type           full
_refine_ls_weighting_scheme      calc
_refine_ls_weighting_details     
'w=1/[\s^2^(Fo^2^)+(0.0500P)^2^+1.8818P] where P=(Fo^2^+2Fc^2^)/3'
_atom_sites_solution_primary     ?
_atom_sites_solution_secondary   ?
_atom_sites_solution_hydrogens   geom
_refine_ls_hydrogen_treatment    constr
_refine_ls_extinction_method     none
_refine_ls_extinction_coef       .
_refine_ls_number_reflns         10450
_refine_ls_number_parameters     801
_refine_ls_number_restraints     1680
_refine_ls_R_factor_all          0.0633
_refine_ls_R_factor_gt           0.0558
_refine_ls_wR_factor_ref         0.1467
_refine_ls_wR_factor_gt          0.1426
_refine_ls_goodness_of_fit_ref   1.088
_refine_ls_restrained_S_all      1.122
_refine_ls_shift/su_max          0.002
_refine_ls_shift/su_mean         0.000

loop_
_atom_site_label
_atom_site_type_symbol
_atom_site_fract_x
_atom_site_fract_y
_atom_site_fract_z
_atom_site_U_iso_or_equiv
_atom_site_adp_type
_atom_site_occupancy
_atom_site_site_symmetry_order
_atom_site_calc_flag
_atom_site_refinement_flags_posn
_atom_site_refinement_flags_adp
_atom_site_refinement_flags_occupancy
_atom_site_disorder_assembly
_atom_site_disorder_group
C1 C 0.48125(15) 0.25694(12) 0.73046(13) 0.0202(3) Uani 1 1 d . U . . .
C2 C 0.43327(16) 0.23492(12) 0.65953(14) 0.0209(3) Uani 1 1 d . U . . .
C3 C 0.33136(16) 0.28596(12) 0.63451(13) 0.0201(3) Uani 1 1 d . U . . .
C4 C 0.28171(15) 0.36268(12) 0.67704(13) 0.0197(3) Uani 1 1 d . U . . .
C5 C 0.33385(15) 0.38853(12) 0.74317(13) 0.0202(3) Uani 1 1 d . U . . .
C6 C 0.43242(16) 0.33425(13) 0.77125(14) 0.0215(3) Uani 1 1 d . U . . .
C8 C 0.69938(16) 0.23196(13) 0.74021(14) 0.0234(3) Uani 1 1 d . U . . .
H8 H 0.7235 0.3008 0.6928 0.028 Uiso 1 1 calc R U . . .
C9 C 0.78561(16) 0.17096(13) 0.78044(14) 0.0235(3) Uani 1 1 d . U . . .
H9 H 0.8690 0.1975 0.7593 0.028 Uiso 1 1 calc R U . . .
C10 C 0.74898(15) 0.07064(12) 0.85207(13) 0.0203(3) Uani 1 1 d . U . . .
C11 C 0.62810(16) 0.03057(13) 0.87999(14) 0.0243(3) Uani 1 1 d . U . . .
H11 H 0.6036 -0.0382 0.9276 0.029 Uiso 1 1 calc R U . . .
C12 C 0.54329(16) 0.09177(13) 0.83779(15) 0.0247(3) Uani 1 1 d . U . . .
H12 H 0.4610 0.0643 0.8562 0.030 Uiso 1 1 calc R U . . .
C13 C 0.83963(16) 0.00904(13) 0.90085(14) 0.0216(3) Uani 1 1 d . U . . .
C14 C 0.85827(18) -0.13288(14) 1.04896(17) 0.0313(4) Uani 1 1 d . U . . .
H14A H 0.9124 -0.1690 1.0042 0.047 Uiso 1 1 calc R U . . .
H14B H 0.8054 -0.1830 1.1167 0.047 Uiso 1 1 calc R U . . .
H14C H 0.9097 -0.0902 1.0645 0.047 Uiso 1 1 calc R U . . .
C21 C 0.27623(16) 0.26003(13) 0.56255(15) 0.0233(3) Uani 1 1 d . U . . .
C22 C 0.16319(19) 0.20268(17) 0.60449(19) 0.0366(4) Uani 1 1 d . U . . .
H22 H 0.1215 0.1772 0.6802 0.044 Uiso 1 1 calc R U . . .
C23 C 0.1107(2) 0.1823(2) 0.5369(2) 0.0463(5) Uani 1 1 d . U . . .
H23 H 0.0333 0.1432 0.5664 0.056 Uiso 1 1 calc R U . . .
C24 C 0.1702(2) 0.21823(19) 0.4278(2) 0.0451(5) Uani 1 1 d . U . . .
C25 C 0.2834(2) 0.27387(17) 0.38484(19) 0.0418(5) Uani 1 1 d . U . . .
H25 H 0.3250 0.2982 0.3091 0.050 Uiso 1 1 calc R U . . .
C26 C 0.3373(2) 0.29458(15) 0.45220(16) 0.0329(4) Uani 1 1 d . U . . .
H26 H 0.4157 0.3323 0.4224 0.040 Uiso 1 1 calc R U . . .
C35 C 0.28388(15) 0.47185(12) 0.78654(14) 0.0203(3) Uani 1 1 d . U . . .
C36 C 0.20356(17) 0.44823(14) 0.89204(15) 0.0280(4) Uani 1 1 d . U . . .
H36 H 0.1765 0.3788 0.9358 0.034 Uiso 1 1 calc R U . . .
C37 C 0.16279(17) 0.52582(14) 0.93362(15) 0.0273(4) Uani 1 1 d . U . . .
H37 H 0.1067 0.5094 1.0052 0.033 Uiso 1 1 calc R U . . .
C38 C 0.20390(16) 0.62708(13) 0.87067(14) 0.0214(3) Uani 1 1 d . U . . .
C39 C 0.28286(19) 0.65186(14) 0.76469(15) 0.0285(4) Uani 1 1 d . U . . .
H39 H 0.3107 0.7212 0.7213 0.034 Uiso 1 1 calc R U . . .
C40 C 0.32070(19) 0.57396(14) 0.72280(15) 0.0279(4) Uani 1 1 d . U . . .
H40 H 0.3723 0.5908 0.6497 0.033 Uiso 1 1 calc R U . . .
C41 C 0.16338(18) 0.70567(13) 0.92237(15) 0.0257(3) Uani 1 1 d . U . . .
C42 C 0.2166(3) 0.86313(17) 0.92814(19) 0.0458(6) Uani 1 1 d . U . . .
H42A H 0.1499 0.9045 0.9082 0.069 Uiso 1 1 calc R U . . .
H42B H 0.2917 0.9078 0.9049 0.069 Uiso 1 1 calc R U . . .
H42C H 0.1895 0.8282 1.0065 0.069 Uiso 1 1 calc R U . . .
O1 O 0.78041(12) -0.06850(9) 0.99207(11) 0.0266(3) Uani 1 1 d . U . . .
C15 C 0.5008(3) 0.1587(2) 0.6107(3) 0.0213(6) Uani 0.768(2) 1 d . U P A 1
C16 C 0.4482(3) 0.0611(2) 0.6437(3) 0.0288(6) Uani 0.768(2) 1 d . U P A 1
C17 C 0.5145(4) -0.0163(2) 0.6146(3) 0.0343(6) Uani 0.768(2) 1 d . U P A 1
C18 C 0.6350(3) 0.0033(3) 0.5468(3) 0.0373(6) Uani 0.768(2) 1 d . U P A 1
H18 H 0.6803 -0.0495 0.5259 0.045 Uiso 0.768(2) 1 calc R U P A 1
C19 C 0.6906(3) 0.1023(3) 0.5086(3) 0.0359(6) Uani 0.768(2) 1 d . U P A 1
H19 H 0.7740 0.1173 0.4603 0.043 Uiso 0.768(2) 1 calc R U P A 1
C20 C 0.6251(3) 0.1786(3) 0.5406(3) 0.0285(6) Uani 0.768(2) 1 d . U P A 1
H20 H 0.6645 0.2453 0.5150 0.034 Uiso 0.768(2) 1 calc R U P A 1
F1 F 0.32921(16) 0.03749(12) 0.71258(14) 0.0392(4) Uani 0.768(2) 1 d . U P A 1
F2 F 0.4596(2) -0.11076(13) 0.65390(17) 0.0545(5) Uani 0.768(2) 1 d . U P A 1
C18T C 0.5829(13) -0.0286(9) 0.5960(10) 0.0407(15) Uani 0.232(2) 1 d . U P A 2
H18T H 0.6215 -0.0887 0.5877 0.049 Uiso 0.232(2) 1 calc R U P A 2
C19T C 0.4586(11) -0.0377(8) 0.6615(9) 0.0371(14) Uani 0.232(2) 1 d . U P A 2
H19T H 0.4107 -0.1015 0.6946 0.045 Uiso 0.232(2) 1 calc R U P A 2
C17T C 0.6488(11) 0.0592(10) 0.5456(9) 0.0376(13) Uani 0.232(2) 1 d . U P A 2
C15T C 0.4722(12) 0.1401(10) 0.6316(11) 0.0262(13) Uani 0.232(2) 1 d . U P A 2
C16T C 0.5931(11) 0.1492(9) 0.5635(10) 0.0302(13) Uani 0.232(2) 1 d . U P A 2
C20T C 0.4097(13) 0.0493(8) 0.6753(10) 0.0279(13) Uani 0.232(2) 1 d . U P A 2
H20T H 0.3249 0.0449 0.7192 0.033 Uiso 0.232(2) 1 calc R U P A 2
F1T F 0.6631(5) 0.2376(5) 0.5166(5) 0.0414(13) Uani 0.232(2) 1 d . U P A 2
F2T F 0.7672(6) 0.0706(6) 0.4800(6) 0.0654(19) Uani 0.232(2) 1 d . U P A 2
O2 O 0.95143(12) 0.02719(10) 0.86545(11) 0.0291(3) Uani 1 1 d . U . . .
C29 C 0.1709(3) 0.4165(4) 0.6569(3) 0.0200(6) Uani 0.856(2) 1 d . U P B 1
C30 C 0.1738(2) 0.5010(2) 0.5727(2) 0.0235(5) Uani 0.856(2) 1 d . U P B 1
C31 C 0.0686(3) 0.5537(2) 0.5624(2) 0.0275(5) Uani 0.856(2) 1 d . U P B 1
C32 C -0.0464(2) 0.5205(2) 0.6382(2) 0.0282(5) Uani 0.856(2) 1 d . U P B 1
H32 H -0.1181 0.5567 0.6304 0.034 Uiso 0.856(2) 1 calc R U P B 1
C33 C -0.0558(2) 0.4320(2) 0.7272(2) 0.0297(5) Uani 0.856(2) 1 d . U P B 1
H33 H -0.1350 0.4070 0.7805 0.036 Uiso 0.856(2) 1 calc R U P B 1
C34 C 0.0489(2) 0.3802(2) 0.7387(2) 0.0251(5) Uani 0.856(2) 1 d . U P B 1
H34 H 0.0412 0.3206 0.8004 0.030 Uiso 0.856(2) 1 calc R U P B 1
F3 F 0.28610(12) 0.53801(10) 0.49585(11) 0.0352(4) Uani 0.856(2) 1 d . U P B 1
F4 F 0.08379(14) 0.63961(11) 0.47476(12) 0.0436(4) Uani 0.856(2) 1 d . U P B 1
C29T C 0.150(3) 0.408(3) 0.671(2) 0.0221(14) Uani 0.144(2) 1 d . U P B 2
C31T C -0.0376(15) 0.4547(14) 0.6861(14) 0.0275(14) Uani 0.144(2) 1 d . U P B 2
C30T C 0.0681(18) 0.3899(14) 0.7010(14) 0.0248(14) Uani 0.144(2) 1 d . U P B 2
C34T C 0.2047(17) 0.5204(14) 0.5590(16) 0.0218(15) Uani 0.144(2) 1 d . U P B 2
H34T H 0.2894 0.5388 0.5149 0.026 Uiso 0.144(2) 1 calc R U P B 2
C32T C -0.0079(19) 0.5450(13) 0.6030(15) 0.0290(15) Uani 0.144(2) 1 d . U P B 2
H32T H -0.0733 0.5859 0.5869 0.035 Uiso 0.144(2) 1 calc R U P B 2
C33T C 0.1051(16) 0.5778(14) 0.5449(15) 0.0273(16) Uani 0.144(2) 1 d . U P B 2
H33T H 0.1206 0.6439 0.4903 0.033 Uiso 0.144(2) 1 calc R U P B 2
F3T F 0.0432(7) 0.2984(6) 0.7827(6) 0.0286(14) Uani 0.144(2) 1 d . U P B 2
F4T F -0.1522(8) 0.4070(7) 0.7530(8) 0.042(2) Uani 0.144(2) 1 d . U P B 2
O5 O 0.07078(15) 0.69568(11) 0.99889(13) 0.0427(4) Uani 1 1 d . U . . .
C43 C 0.4751(6) 0.3467(4) 0.8574(5) 0.0209(9) Uani 0.581(2) 1 d . U P C 1
C44 C 0.5617(5) 0.4254(4) 0.8294(4) 0.0251(8) Uani 0.581(2) 1 d . U P C 1
C45 C 0.6042(4) 0.4398(3) 0.9064(4) 0.0258(7) Uani 0.581(2) 1 d . U P C 1
C46 C 0.5614(4) 0.3753(4) 1.0108(3) 0.0277(7) Uani 0.581(2) 1 d . U P C 1
H46 H 0.5900 0.3853 1.0632 0.033 Uiso 0.581(2) 1 calc R U P C 1
C47 C 0.4754(4) 0.2946(4) 1.0401(3) 0.0297(8) Uani 0.581(2) 1 d . U P C 1
H47 H 0.4459 0.2486 1.1126 0.036 Uiso 0.581(2) 1 calc R U P C 1
C48 C 0.4330(4) 0.2813(4) 0.9640(4) 0.0251(8) Uani 0.581(2) 1 d . U P C 1
H48 H 0.3737 0.2262 0.9851 0.030 Uiso 0.581(2) 1 calc R U P C 1
F5 F 0.6080(2) 0.48909(15) 0.72575(17) 0.0348(5) Uani 0.581(2) 1 d . U P C 1
F6 F 0.6875(2) 0.51940(17) 0.8730(2) 0.0412(6) Uani 0.581(2) 1 d . U P C 1
C46T C 0.5920(5) 0.4144(5) 0.9744(6) 0.0261(9) Uani 0.419(2) 1 d . U P C 2
H46T H 0.6273 0.4304 1.0200 0.031 Uiso 0.419(2) 1 calc R U P C 2
C45T C 0.5077(6) 0.3329(5) 1.0154(5) 0.0277(9) Uani 0.419(2) 1 d . U P C 2
C47T C 0.6263(5) 0.4739(5) 0.8663(5) 0.0270(10) Uani 0.419(2) 1 d . U P C 2
H47T H 0.6843 0.5314 0.8380 0.032 Uiso 0.419(2) 1 calc R U P C 2
C43T C 0.4908(8) 0.3673(6) 0.8381(7) 0.0216(11) Uani 0.419(2) 1 d . U P C 2
C44T C 0.4575(6) 0.3106(5) 0.9461(6) 0.0271(10) Uani 0.419(2) 1 d . U P C 2
C48T C 0.5768(6) 0.4502(5) 0.7987(6) 0.0233(10) Uani 0.419(2) 1 d . U P C 2
H48T H 0.6021 0.4914 0.7244 0.028 Uiso 0.419(2) 1 calc R U P C 2
F5T F 0.3713(3) 0.2302(2) 0.9892(2) 0.0344(7) Uani 0.419(2) 1 d . U P C 2
F6T F 0.4698(3) 0.2732(3) 1.1196(2) 0.0490(9) Uani 0.419(2) 1 d . U P C 2
O6 O 0.24402(14) 0.78745(10) 0.87593(12) 0.0343(3) Uani 1 1 d . U . . .
C27 C 0.0954(5) 0.1954(4) 0.3683(4) 0.0533(8) Uani 0.694(5) 1 d . U P D 1
C28 C 0.0933(5) 0.2222(5) 0.1941(4) 0.0841(15) Uani 0.694(5) 1 d . U P D 1
H28A H 0.0654 0.1495 0.2215 0.126 Uiso 0.694(5) 1 calc R U P D 1
H28B H 0.1511 0.2409 0.1200 0.126 Uiso 0.694(5) 1 calc R U P D 1
H28C H 0.0211 0.2641 0.1952 0.126 Uiso 0.694(5) 1 calc R U P D 1
O4 O 0.1567(4) 0.2400(3) 0.2621(3) 0.0641(8) Uani 0.694(5) 1 d . U P D 1
O3 O -0.0037(4) 0.1511(4) 0.4017(4) 0.0875(12) Uani 0.694(5) 1 d . U P D 1
C28T C 0.0032(11) 0.1427(11) 0.2774(9) 0.078(2) Uani 0.306(5) 1 d . U P D 2
H28D H -0.0141 0.2083 0.2297 0.117 Uiso 0.306(5) 1 calc R U P D 2
H28E H -0.0739 0.0983 0.3164 0.117 Uiso 0.306(5) 1 calc R U P D 2
H28F H 0.0654 0.1092 0.2345 0.117 Uiso 0.306(5) 1 calc R U P D 2
C27T C 0.1569(12) 0.2080(11) 0.3197(12) 0.0633(15) Uani 0.306(5) 1 d . U P D 2
O3T O 0.2135(10) 0.2149(9) 0.2397(7) 0.0818(19) Uani 0.306(5) 1 d . U P D 2
O4T O 0.0516(9) 0.1611(8) 0.3551(7) 0.0665(14) Uani 0.306(5) 1 d . U P D 2
C7 C 0.57787(15) 0.19270(13) 0.76897(13) 0.0205(3) Uani 1 1 d . U . . .

loop_
_atom_site_aniso_label
_atom_site_aniso_U_11
_atom_site_aniso_U_22
_atom_site_aniso_U_33
_atom_site_aniso_U_23
_atom_site_aniso_U_13
_atom_site_aniso_U_12
C1 0.0197(7) 0.0186(7) 0.0220(7) -0.0052(6) -0.0089(6) 0.0036(6)
C2 0.0239(8) 0.0181(7) 0.0224(7) -0.0073(6) -0.0105(6) 0.0052(6)
C3 0.0227(7) 0.0181(7) 0.0215(7) -0.0067(6) -0.0105(6) 0.0038(6)
C4 0.0199(7) 0.0176(7) 0.0231(7) -0.0061(6) -0.0105(6) 0.0040(6)
C5 0.0205(7) 0.0184(7) 0.0231(7) -0.0078(6) -0.0088(6) 0.0031(6)
C6 0.0216(7) 0.0221(7) 0.0239(8) -0.0091(6) -0.0109(6) 0.0040(6)
C8 0.0236(8) 0.0191(7) 0.0252(8) -0.0042(6) -0.0092(6) 0.0029(6)
C9 0.0197(7) 0.0229(8) 0.0276(8) -0.0074(6) -0.0090(6) 0.0023(6)
C10 0.0207(7) 0.0203(7) 0.0231(8) -0.0087(6) -0.0111(6) 0.0064(6)
C11 0.0234(8) 0.0208(7) 0.0265(8) -0.0024(6) -0.0119(7) 0.0013(6)
C12 0.0202(8) 0.0247(8) 0.0284(8) -0.0044(7) -0.0122(7) 0.0010(6)
C13 0.0231(8) 0.0204(7) 0.0266(8) -0.0107(6) -0.0133(6) 0.0062(6)
C14 0.0317(10) 0.0229(8) 0.0420(11) -0.0034(8) -0.0250(8) 0.0055(7)
C21 0.0263(8) 0.0211(7) 0.0315(8) -0.0139(6) -0.0175(7) 0.0111(6)
C22 0.0280(9) 0.0428(11) 0.0499(12) -0.0270(9) -0.0158(8) 0.0060(8)
C23 0.0342(10) 0.0533(12) 0.0729(15) -0.0376(11) -0.0295(10) 0.0091(9)
C24 0.0521(12) 0.0469(11) 0.0652(13) -0.0340(10) -0.0437(10) 0.0210(9)
C25 0.0666(14) 0.0369(10) 0.0367(10) -0.0176(8) -0.0329(10) 0.0152(10)
C26 0.0456(11) 0.0290(9) 0.0311(9) -0.0108(7) -0.0217(8) 0.0062(8)
C35 0.0205(7) 0.0200(7) 0.0256(8) -0.0105(6) -0.0119(6) 0.0043(6)
C36 0.0272(9) 0.0206(8) 0.0311(9) -0.0084(7) -0.0036(7) -0.0006(6)
C37 0.0248(8) 0.0257(8) 0.0277(9) -0.0108(7) -0.0024(7) 0.0011(6)
C38 0.0222(8) 0.0220(7) 0.0249(8) -0.0110(6) -0.0115(6) 0.0042(6)
C39 0.0379(10) 0.0206(8) 0.0255(8) -0.0087(7) -0.0074(7) 0.0002(7)
C40 0.0362(9) 0.0231(8) 0.0221(8) -0.0089(6) -0.0057(7) 0.0006(7)
C41 0.0307(9) 0.0230(8) 0.0258(8) -0.0109(6) -0.0106(7) 0.0057(7)
C42 0.0675(16) 0.0295(10) 0.0412(12) -0.0218(9) -0.0076(11) -0.0052(10)
O1 0.0245(6) 0.0232(6) 0.0317(7) -0.0029(5) -0.0164(5) 0.0048(5)
C15 0.0226(13) 0.0199(12) 0.0250(13) -0.0081(9) -0.0129(10) 0.0058(9)
C16 0.0290(14) 0.0270(12) 0.0285(13) -0.0094(10) -0.0076(10) 0.0030(10)
C17 0.0389(14) 0.0260(11) 0.0365(13) -0.0129(10) -0.0089(11) 0.0044(11)
C18 0.0391(14) 0.0311(13) 0.0405(14) -0.0168(11) -0.0092(11) 0.0138(11)
C19 0.0299(12) 0.0384(13) 0.0344(12) -0.0131(11) -0.0055(10) 0.0105(11)
C20 0.0257(13) 0.0291(14) 0.0288(13) -0.0091(11) -0.0084(10) 0.0041(10)
F1 0.0339(10) 0.0304(8) 0.0451(9) -0.0127(7) -0.0022(8) -0.0049(6)
F2 0.0712(13) 0.0236(8) 0.0648(12) -0.0186(8) -0.0140(10) 0.0014(8)
C18T 0.040(2) 0.032(2) 0.044(2) -0.015(2) -0.006(2) 0.007(2)
C19T 0.039(2) 0.030(2) 0.041(2) -0.0146(19) -0.010(2) 0.004(2)
C17T 0.035(2) 0.034(2) 0.0396(19) -0.0132(18) -0.0075(17) 0.0069(19)
C15T 0.026(2) 0.025(2) 0.028(2) -0.0094(17) -0.0106(17) 0.0053(18)
C16T 0.029(2) 0.030(2) 0.0309(19) -0.0107(17) -0.0096(17) 0.0049(18)
C20T 0.030(2) 0.0236(19) 0.032(2) -0.0127(18) -0.0112(19) 0.0042(19)
F1T 0.032(2) 0.040(3) 0.040(3) -0.011(2) 0.000(2) 0.000(2)
F2T 0.047(3) 0.062(3) 0.072(3) -0.030(3) 0.004(3) 0.021(3)
O2 0.0215(6) 0.0306(7) 0.0363(7) -0.0095(6) -0.0140(5) 0.0055(5)
C29 0.0202(15) 0.0211(11) 0.0255(14) -0.0130(10) -0.0118(11) 0.0074(11)
C30 0.0199(12) 0.0252(11) 0.0243(11) -0.0076(9) -0.0075(9) 0.0036(8)
C31 0.0253(13) 0.0266(11) 0.0271(11) -0.0037(9) -0.0114(10) 0.0068(8)
C32 0.0208(11) 0.0293(11) 0.0333(12) -0.0095(9) -0.0105(9) 0.0097(8)
C33 0.0226(10) 0.0290(11) 0.0316(11) -0.0056(9) -0.0076(9) 0.0056(8)
C34 0.0219(10) 0.0237(9) 0.0262(11) -0.0063(9) -0.0068(9) 0.0042(8)
F3 0.0246(7) 0.0337(7) 0.0296(7) 0.0037(5) -0.0034(6) 0.0048(5)
F4 0.0382(8) 0.0356(8) 0.0402(8) 0.0061(6) -0.0149(6) 0.0143(6)
C29T 0.020(2) 0.0219(19) 0.024(2) -0.0063(18) -0.0097(18) 0.0052(19)
C31T 0.023(2) 0.028(2) 0.029(2) -0.0067(19) -0.0096(19) 0.0054(19)
C30T 0.0223(19) 0.0243(19) 0.027(2) -0.0080(18) -0.0083(18) 0.0044(18)
C34T 0.020(2) 0.023(2) 0.023(2) -0.0063(19) -0.012(2) 0.007(2)
C32T 0.024(2) 0.029(2) 0.030(2) -0.0050(19) -0.010(2) 0.006(2)
C33T 0.024(2) 0.028(2) 0.028(2) -0.0068(19) -0.010(2) 0.005(2)
F3T 0.023(2) 0.026(2) 0.029(2) -0.0045(19) -0.0042(19) 0.0037(19)
F4T 0.025(3) 0.045(4) 0.050(4) -0.015(3) -0.008(3) 0.007(3)
O5 0.0466(9) 0.0316(7) 0.0394(8) -0.0182(6) 0.0048(7) 0.0032(6)
C43 0.0184(15) 0.0221(17) 0.0261(18) -0.0108(13) -0.0105(13) 0.0054(13)
C44 0.0240(14) 0.0267(17) 0.0262(17) -0.0102(13) -0.0099(13) 0.0047(13)
C45 0.0235(13) 0.0285(15) 0.0300(17) -0.0135(13) -0.0111(13) 0.0021(12)
C46 0.0271(15) 0.0326(16) 0.0281(16) -0.0132(13) -0.0130(12) 0.0057(13)
C47 0.0309(15) 0.0324(16) 0.0276(15) -0.0105(12) -0.0125(12) 0.0036(13)
C48 0.0250(17) 0.0266(18) 0.0248(16) -0.0081(14) -0.0106(12) 0.0029(14)
F5 0.0369(11) 0.0287(10) 0.0353(12) -0.0052(9) -0.0124(9) -0.0082(8)
F6 0.0339(11) 0.0429(12) 0.0597(14) -0.0293(11) -0.0186(10) -0.0043(9)
C46T 0.0243(17) 0.0312(18) 0.0294(19) -0.0144(16) -0.0139(15) 0.0041(15)
C45T 0.0270(18) 0.0315(19) 0.0275(16) -0.0113(15) -0.0119(14) 0.0026(16)
C47T 0.0249(16) 0.0311(18) 0.0303(19) -0.0143(15) -0.0128(15) 0.0060(15)
C43T 0.0212(18) 0.024(2) 0.0230(19) -0.0103(15) -0.0104(15) 0.0066(16)
C44T 0.0255(18) 0.0281(19) 0.0287(18) -0.0102(16) -0.0103(14) 0.0036(16)
C48T 0.0218(17) 0.026(2) 0.027(2) -0.0120(16) -0.0116(16) 0.0033(16)
F5T 0.0409(16) 0.0326(15) 0.0268(13) -0.0036(11) -0.0138(12) -0.0047(13)
F6T 0.060(2) 0.067(2) 0.0249(15) -0.0128(14) -0.0233(14) 0.0037(16)
O6 0.0420(8) 0.0264(7) 0.0354(7) -0.0182(6) -0.0054(6) -0.0023(6)
C27 0.0472(17) 0.0830(18) 0.0560(17) -0.0440(14) -0.0302(14) 0.0101(15)
C28 0.078(3) 0.146(4) 0.058(2) -0.054(2) -0.042(2) 0.007(3)
O4 0.0554(16) 0.1049(19) 0.0597(16) -0.0485(14) -0.0360(14) 0.0214(14)
O3 0.056(2) 0.159(3) 0.070(2) -0.057(2) -0.0253(17) -0.029(2)
C28T 0.068(4) 0.129(5) 0.065(4) -0.056(4) -0.031(3) -0.015(4)
C27T 0.055(2) 0.089(2) 0.062(2) -0.038(2) -0.028(2) 0.010(2)
O3T 0.079(4) 0.128(4) 0.064(3) -0.050(3) -0.036(3) -0.001(3)
O4T 0.061(2) 0.099(2) 0.060(2) -0.046(2) -0.025(2) 0.001(2)
C7 0.0211(7) 0.0218(7) 0.0212(7) -0.0080(6) -0.0108(6) 0.0064(6)

_geom_special_details            
;
 All esds (except the esd in the dihedral angle between two l.s. planes)
 are estimated using the full covariance matrix.  The cell esds are taken
 into account individually in the estimation of esds in distances, angles
 and torsion angles; correlations between esds in cell parameters are only
 used when they are defined by crystal symmetry.  An approximate (isotropic)
 treatment of cell esds is used for estimating esds involving l.s. planes.
;

loop_
_geom_bond_atom_site_label_1
_geom_bond_atom_site_label_2
_geom_bond_distance
_geom_bond_site_symmetry_2
_geom_bond_publ_flag
C1 C6 1.398(2) . ?
C1 C2 1.407(2) . ?
C1 C7 1.497(2) . ?
C2 C3 1.404(2) . ?
C2 C15 1.503(4) . ?
C2 C15T 1.511(15) . ?
C3 C4 1.406(2) . ?
C3 C21 1.499(2) . ?
C4 C5 1.403(2) . ?
C4 C29 1.485(5) . ?
C4 C29T 1.61(3) . ?
C5 C6 1.403(2) . ?
C5 C35 1.495(2) . ?
C6 C43 1.508(8) . ?
C6 C43T 1.513(11) . ?
C8 C9 1.391(2) . ?
C8 C7 1.392(2) . ?
C8 H8 0.9500 . ?
C9 C10 1.395(2) . ?
C9 H9 0.9500 . ?
C10 C11 1.392(2) . ?
C10 C13 1.490(2) . ?
C11 C12 1.391(2) . ?
C11 H11 0.9500 . ?
C12 C7 1.389(2) . ?
C12 H12 0.9500 . ?
C13 O2 1.209(2) . ?
C13 O1 1.344(2) . ?
C14 O1 1.449(2) . ?
C14 H14A 0.9800 . ?
C14 H14B 0.9800 . ?
C14 H14C 0.9800 . ?
C21 C26 1.386(3) . ?
C21 C22 1.390(3) . ?
C22 C23 1.387(3) . ?
C22 H22 0.9500 . ?
C23 C24 1.368(4) . ?
C23 H23 0.9500 . ?
C24 C25 1.379(4) . ?
C24 C27 1.487(4) . ?
C24 C27T 1.629(13) . ?
C25 C26 1.396(3) . ?
C25 H25 0.9500 . ?
C26 H26 0.9500 . ?
C35 C40 1.390(2) . ?
C35 C36 1.392(3) . ?
C36 C37 1.391(2) . ?
C36 H36 0.9500 . ?
C37 C38 1.387(2) . ?
C37 H37 0.9500 . ?
C38 C39 1.391(3) . ?
C38 C41 1.490(2) . ?
C39 C40 1.393(2) . ?
C39 H39 0.9500 . ?
C40 H40 0.9500 . ?
C41 O5 1.204(2) . ?
C41 O6 1.332(2) . ?
C42 O6 1.451(2) . ?
C42 H42A 0.9800 . ?
C42 H42B 0.9800 . ?
C42 H42C 0.9800 . ?
C15 C16 1.377(4) . ?
C15 C20 1.408(4) . ?
C16 F1 1.356(3) . ?
C16 C17 1.384(4) . ?
C17 F2 1.338(3) . ?
C17 C18 1.363(5) . ?
C18 C19 1.398(5) . ?
C18 H18 0.9500 . ?
C19 C20 1.383(4) . ?
C19 H19 0.9500 . ?
C20 H20 0.9500 . ?
C18T C17T 1.308(17) . ?
C18T C19T 1.394(16) . ?
C18T H18T 0.9500 . ?
C19T C20T 1.354(15) . ?
C19T H19T 0.9500 . ?
C17T F2T 1.339(13) . ?
C17T C16T 1.436(17) . ?
C15T C20T 1.326(17) . ?
C15T C16T 1.374(15) . ?
C16T F1T 1.337(12) . ?
C20T H20T 0.9500 . ?
C29 C30 1.337(5) . ?
C29 C34 1.458(4) . ?
C30 F3 1.356(3) . ?
C30 C31 1.389(4) . ?
C31 F4 1.352(3) . ?
C31 C32 1.366(3) . ?
C32 C33 1.393(4) . ?
C32 H32 0.9500 . ?
C33 C34 1.382(3) . ?
C33 H33 0.9500 . ?
C34 H34 0.9500 . ?
C29T C30T 0.89(3) . ?
C29T C34T 1.75(4) . ?
C29T F3T 1.89(3) . ?
C31T C32T 1.35(2) . ?
C31T F4T 1.371(18) . ?
C31T C30T 1.49(2) . ?
C30T F3T 1.350(18) . ?
C34T C33T 1.38(2) . ?
C34T H34T 0.9500 . ?
C32T C33T 1.28(2) . ?
C32T H32T 0.9500 . ?
C33T H33T 0.9500 . ?
C43 C44 1.379(7) . ?
C43 C48 1.387(6) . ?
C44 F5 1.351(5) . ?
C44 C45 1.398(7) . ?
C45 F6 1.347(4) . ?
C45 C46 1.360(6) . ?
C46 C47 1.389(6) . ?
C46 H46 0.9500 . ?
C47 C48 1.378(6) . ?
C47 H47 0.9500 . ?
C48 H48 0.9500 . ?
C46T C45T 1.359(8) . ?
C46T C47T 1.381(8) . ?
C46T H46T 0.9500 . ?
C45T F6T 1.339(7) . ?
C45T C44T 1.404(10) . ?
C47T C48T 1.386(9) . ?
C47T H47T 0.9500 . ?
C43T C44T 1.373(9) . ?
C43T C48T 1.388(9) . ?
C44T F5T 1.358(6) . ?
C48T H48T 0.9500 . ?
C27 O3 1.184(6) . ?
C27 O4 1.346(6) . ?
C28 O4 1.461(5) . ?
C28 H28A 0.9800 . ?
C28 H28B 0.9800 . ?
C28 H28C 0.9800 . ?
C28T O4T 1.473(12) . ?
C28T H28D 0.9800 . ?
C28T H28E 0.9800 . ?
C28T H28F 0.9800 . ?
C27T O3T 1.068(16) . ?
C27T O4T 1.258(15) . ?

loop_
_geom_angle_atom_site_label_1
_geom_angle_atom_site_label_2
_geom_angle_atom_site_label_3
_geom_angle
_geom_angle_site_symmetry_1
_geom_angle_site_symmetry_3
_geom_angle_publ_flag
C6 C1 C2 120.01(15) . . ?
C6 C1 C7 119.66(15) . . ?
C2 C1 C7 120.17(15) . . ?
C3 C2 C1 120.27(15) . . ?
C3 C2 C15 123.63(18) . . ?
C1 C2 C15 116.04(18) . . ?
C3 C2 C15T 119.5(6) . . ?
C1 C2 C15T 118.7(6) . . ?
C2 C3 C4 119.26(15) . . ?
C2 C3 C21 120.69(14) . . ?
C4 C3 C21 120.04(14) . . ?
C5 C4 C3 120.46(14) . . ?
C5 C4 C29 117.8(2) . . ?
C3 C4 C29 121.7(2) . . ?
C5 C4 C29T 116.9(14) . . ?
C3 C4 C29T 121.7(14) . . ?
C6 C5 C4 119.83(15) . . ?
C6 C5 C35 119.25(14) . . ?
C4 C5 C35 120.91(14) . . ?
C1 C6 C5 120.02(15) . . ?
C1 C6 C43 118.3(3) . . ?
C5 C6 C43 121.1(3) . . ?
C1 C6 C43T 121.2(4) . . ?
C5 C6 C43T 118.6(4) . . ?
C9 C8 C7 120.42(15) . . ?
C9 C8 H8 119.8 . . ?
C7 C8 H8 119.8 . . ?
C8 C9 C10 119.64(16) . . ?
C8 C9 H9 120.2 . . ?
C10 C9 H9 120.2 . . ?
C11 C10 C9 120.16(15) . . ?
C11 C10 C13 120.87(15) . . ?
C9 C10 C13 118.94(15) . . ?
C12 C11 C10 119.64(16) . . ?
C12 C11 H11 120.2 . . ?
C10 C11 H11 120.2 . . ?
C7 C12 C11 120.57(16) . . ?
C7 C12 H12 119.7 . . ?
C11 C12 H12 119.7 . . ?
O2 C13 O1 123.94(15) . . ?
O2 C13 C10 125.04(16) . . ?
O1 C13 C10 110.99(14) . . ?
O1 C14 H14A 109.5 . . ?
O1 C14 H14B 109.5 . . ?
H14A C14 H14B 109.5 . . ?
O1 C14 H14C 109.5 . . ?
H14A C14 H14C 109.5 . . ?
H14B C14 H14C 109.5 . . ?
C26 C21 C22 118.95(18) . . ?
C26 C21 C3 120.01(17) . . ?
C22 C21 C3 121.03(17) . . ?
C23 C22 C21 120.6(2) . . ?
C23 C22 H22 119.7 . . ?
C21 C22 H22 119.7 . . ?
C24 C23 C22 120.2(2) . . ?
C24 C23 H23 119.9 . . ?
C22 C23 H23 119.9 . . ?
C23 C24 C25 120.0(2) . . ?
C23 C24 C27 112.4(3) . . ?
C25 C24 C27 127.5(3) . . ?
C23 C24 C27T 139.3(5) . . ?
C25 C24 C27T 100.4(5) . . ?
C24 C25 C26 120.2(2) . . ?
C24 C25 H25 119.9 . . ?
C26 C25 H25 119.9 . . ?
C21 C26 C25 120.0(2) . . ?
C21 C26 H26 120.0 . . ?
C25 C26 H26 120.0 . . ?
C40 C35 C36 119.16(16) . . ?
C40 C35 C5 120.17(16) . . ?
C36 C35 C5 120.63(15) . . ?
C37 C36 C35 120.29(16) . . ?
C37 C36 H36 119.9 . . ?
C35 C36 H36 119.9 . . ?
C38 C37 C36 120.06(17) . . ?
C38 C37 H37 120.0 . . ?
C36 C37 H37 120.0 . . ?
C37 C38 C39 120.20(16) . . ?
C37 C38 C41 117.35(16) . . ?
C39 C38 C41 122.42(16) . . ?
C38 C39 C40 119.35(17) . . ?
C38 C39 H39 120.3 . . ?
C40 C39 H39 120.3 . . ?
C35 C40 C39 120.86(17) . . ?
C35 C40 H40 119.6 . . ?
C39 C40 H40 119.6 . . ?
O5 C41 O6 123.70(17) . . ?
O5 C41 C38 124.33(17) . . ?
O6 C41 C38 111.93(15) . . ?
O6 C42 H42A 109.5 . . ?
O6 C42 H42B 109.5 . . ?
H42A C42 H42B 109.5 . . ?
O6 C42 H42C 109.5 . . ?
H42A C42 H42C 109.5 . . ?
H42B C42 H42C 109.5 . . ?
C13 O1 C14 116.42(14) . . ?
C16 C15 C20 116.9(3) . . ?
C16 C15 C2 120.6(2) . . ?
C20 C15 C2 122.0(3) . . ?
F1 C16 C15 119.2(3) . . ?
F1 C16 C17 118.2(3) . . ?
C15 C16 C17 122.5(3) . . ?
F2 C17 C18 120.2(3) . . ?
F2 C17 C16 119.4(3) . . ?
C18 C17 C16 120.4(3) . . ?
C17 C18 C19 118.9(3) . . ?
C17 C18 H18 120.5 . . ?
C19 C18 H18 120.5 . . ?
C20 C19 C18 120.4(3) . . ?
C20 C19 H19 119.8 . . ?
C18 C19 H19 119.8 . . ?
C19 C20 C15 120.8(3) . . ?
C19 C20 H20 119.6 . . ?
C15 C20 H20 119.6 . . ?
C17T C18T C19T 122.9(11) . . ?
C17T C18T H18T 118.6 . . ?
C19T C18T H18T 118.6 . . ?
C20T C19T C18T 116.3(11) . . ?
C20T C19T H19T 121.8 . . ?
C18T C19T H19T 121.8 . . ?
C18T C17T F2T 124.1(12) . . ?
C18T C17T C16T 118.7(11) . . ?
F2T C17T C16T 117.2(12) . . ?
C20T C15T C16T 118.8(13) . . ?
C20T C15T C2 127.3(11) . . ?
C16T C15T C2 113.3(10) . . ?
F1T C16T C15T 122.7(10) . . ?
F1T C16T C17T 118.4(10) . . ?
C15T C16T C17T 118.8(11) . . ?
C15T C20T C19T 124.4(13) . . ?
C15T C20T H20T 117.8 . . ?
C19T C20T H20T 117.8 . . ?
C30 C29 C34 116.1(3) . . ?
C30 C29 C4 125.4(3) . . ?
C34 C29 C4 118.3(3) . . ?
C29 C30 F3 117.7(3) . . ?
C29 C30 C31 123.2(3) . . ?
F3 C30 C31 119.0(2) . . ?
F4 C31 C32 120.9(2) . . ?
F4 C31 C30 117.8(2) . . ?
C32 C31 C30 121.4(2) . . ?
C31 C32 C33 118.1(2) . . ?
C31 C32 H32 120.9 . . ?
C33 C32 H32 120.9 . . ?
C34 C33 C32 120.7(2) . . ?
C34 C33 H33 119.7 . . ?
C32 C33 H33 119.7 . . ?
C33 C34 C29 120.5(3) . . ?
C33 C34 H34 119.7 . . ?
C29 C34 H34 119.7 . . ?
C30T C29T C4 140(3) . . ?
C30T C29T C34T 121(3) . . ?
C4 C29T C34T 99.0(16) . . ?
C30T C29T F3T 41.4(18) . . ?
C4 C29T F3T 98.6(16) . . ?
C34T C29T F3T 162(2) . . ?
C32T C31T F4T 130.1(16) . . ?
C32T C31T C30T 116.1(16) . . ?
F4T C31T C30T 113.4(14) . . ?
C29T C30T F3T 113(3) . . ?
C29T C30T C31T 128(3) . . ?
F3T C30T C31T 118.4(15) . . ?
C33T C34T C29T 108.8(17) . . ?
C33T C34T H34T 125.6 . . ?
C29T C34T H34T 125.6 . . ?
C33T C32T C31T 122.7(17) . . ?
C33T C32T H32T 118.7 . . ?
C31T C32T H32T 118.7 . . ?
C32T C33T C34T 122.2(17) . . ?
C32T C33T H33T 118.9 . . ?
C34T C33T H33T 118.9 . . ?
C30T F3T C29T 26.0(12) . . ?
C44 C43 C48 117.8(5) . . ?
C44 C43 C6 119.0(4) . . ?
C48 C43 C6 123.1(4) . . ?
F5 C44 C43 119.8(4) . . ?
F5 C44 C45 119.2(4) . . ?
C43 C44 C45 121.0(4) . . ?
F6 C45 C46 122.2(4) . . ?
F6 C45 C44 117.4(4) . . ?
C46 C45 C44 120.3(4) . . ?
C45 C46 C47 119.4(4) . . ?
C45 C46 H46 120.3 . . ?
C47 C46 H46 120.3 . . ?
C48 C47 C46 120.1(4) . . ?
C48 C47 H47 120.0 . . ?
C46 C47 H47 120.0 . . ?
C47 C48 C43 121.3(5) . . ?
C47 C48 H48 119.3 . . ?
C43 C48 H48 119.3 . . ?
C45T C46T C47T 119.9(5) . . ?
C45T C46T H46T 120.0 . . ?
C47T C46T H46T 120.0 . . ?
F6T C45T C46T 122.6(6) . . ?
F6T C45T C44T 118.5(6) . . ?
C46T C45T C44T 118.9(5) . . ?
C46T C47T C48T 120.5(6) . . ?
C46T C47T H47T 119.8 . . ?
C48T C47T H47T 119.8 . . ?
C44T C43T C48T 117.1(8) . . ?
C44T C43T C6 117.7(6) . . ?
C48T C43T C6 125.2(6) . . ?
F5T C44T C43T 119.4(7) . . ?
F5T C44T C45T 118.0(6) . . ?
C43T C44T C45T 122.6(7) . . ?
C47T C48T C43T 121.0(7) . . ?
C47T C48T H48T 119.5 . . ?
C43T C48T H48T 119.5 . . ?
C41 O6 C42 115.01(16) . . ?
O3 C27 O4 122.2(4) . . ?
O3 C27 C24 129.6(4) . . ?
O4 C27 C24 108.1(4) . . ?
O4 C28 H28A 109.5 . . ?
O4 C28 H28B 109.5 . . ?
H28A C28 H28B 109.5 . . ?
O4 C28 H28C 109.5 . . ?
H28A C28 H28C 109.5 . . ?
H28B C28 H28C 109.5 . . ?
C27 O4 C28 113.6(4) . . ?
O4T C28T H28D 109.5 . . ?
O4T C28T H28E 109.5 . . ?
H28D C28T H28E 109.5 . . ?
O4T C28T H28F 109.5 . . ?
H28D C28T H28F 109.5 . . ?
H28E C28T H28F 109.5 . . ?
O3T C27T O4T 116.5(12) . . ?
O3T C27T C24 139.7(11) . . ?
O4T C27T C24 102.3(11) . . ?
C27T O4T C28T 118.1(10) . . ?
C12 C7 C8 119.53(15) . . ?
C12 C7 C1 118.45(15) . . ?
C8 C7 C1 122.00(15) . . ?

_refine_diff_density_max         0.877
_refine_diff_density_min         -0.386
_refine_diff_density_rms         0.051

_shelx_res_file                  
;

    111_0m_a.res created by SHELXL-2014/7

TITL 111_0m_a.res in P-1
CELL  0.71073  11.3765  13.9508  14.0456   69.423   70.729   86.627
ZERR    2.000   0.0016   0.0020   0.0020    0.002    0.002    0.002
LATT 1
SFAC C  H  O  F
UNIT 96  60  12  12
L.S. 30
BOND $H
FMAP 2
PLAN 10
Size 0.45 0.38 0.35
SIMU 0.005
ISOR 0.005
TEMP -183
acta
WGHT    0.050000    1.881800
FVAR       0.42877   0.58084   0.76783   0.69366   0.85568
C1    1    0.481250    0.256940    0.730465    11.00000    0.01966    0.01855 =
         0.02203   -0.00516   -0.00890    0.00359
C2    1    0.433271    0.234924    0.659530    11.00000    0.02391    0.01809 =
         0.02244   -0.00729   -0.01047    0.00520
C3    1    0.331361    0.285962    0.634512    11.00000    0.02271    0.01808 =
         0.02149   -0.00667   -0.01050    0.00385
C4    1    0.281710    0.362678    0.677035    11.00000    0.01987    0.01755 =
         0.02315   -0.00612   -0.01053    0.00403
C5    1    0.333853    0.388535    0.743173    11.00000    0.02050    0.01840 =
         0.02314   -0.00777   -0.00878    0.00314
C6    1    0.432421    0.334252    0.771246    11.00000    0.02159    0.02210 =
         0.02390   -0.00913   -0.01086    0.00404
C8    1    0.699378    0.231957    0.740207    11.00000    0.02365    0.01906 =
         0.02520   -0.00417   -0.00921    0.00294
AFIX  43
H8    2    0.723544    0.300826    0.692814    11.00000   -1.20000
AFIX   0
C9    1    0.785613    0.170963    0.780440    11.00000    0.01971    0.02294 =
         0.02757   -0.00742   -0.00904    0.00233
AFIX  43
H9    2    0.868980    0.197475    0.759259    11.00000   -1.20000
AFIX   0
C10   1    0.748983    0.070642    0.852069    11.00000    0.02067    0.02032 =
         0.02310   -0.00875   -0.01111    0.00636
C11   1    0.628105    0.030570    0.879988    11.00000    0.02345    0.02077 =
         0.02647   -0.00236   -0.01189    0.00126
AFIX  43
H11   2    0.603648   -0.038193    0.927597    11.00000   -1.20000
AFIX   0
C12   1    0.543295    0.091769    0.837790    11.00000    0.02019    0.02467 =
         0.02838   -0.00437   -0.01223    0.00100
AFIX  43
H12   2    0.461030    0.064284    0.856210    11.00000   -1.20000
AFIX   0
C13   1    0.839626    0.009045    0.900847    11.00000    0.02314    0.02045 =
         0.02660   -0.01066   -0.01332    0.00623
C14   1    0.858267   -0.132885    1.048965    11.00000    0.03170    0.02289 =
         0.04195   -0.00336   -0.02496    0.00546
AFIX 137
H14A  2    0.912450   -0.169041    1.004191    11.00000   -1.50000
H14B  2    0.805357   -0.182987    1.116723    11.00000   -1.50000
H14C  2    0.909661   -0.090178    1.064466    11.00000   -1.50000
AFIX   0
C21   1    0.276231    0.260029    0.562554    11.00000    0.02631    0.02107 =
         0.03151   -0.01391   -0.01754    0.01107
C22   1    0.163190    0.202675    0.604489    11.00000    0.02800    0.04284 =
         0.04994   -0.02702   -0.01583    0.00598
AFIX  43
H22   2    0.121468    0.177205    0.680157    11.00000   -1.20000
AFIX   0
C23   1    0.110743    0.182287    0.536878    11.00000    0.03418    0.05328 =
         0.07293   -0.03764   -0.02951    0.00910
AFIX  43
H23   2    0.033260    0.143212    0.566406    11.00000   -1.20000
AFIX   0
C24   1    0.170153    0.218226    0.427814    11.00000    0.05212    0.04692 =
         0.06519   -0.03404   -0.04374    0.02098
C25   1    0.283423    0.273867    0.384844    11.00000    0.06664    0.03686 =
         0.03670   -0.01757   -0.03285    0.01519
AFIX  43
H25   2    0.324953    0.298183    0.309146    11.00000   -1.20000
AFIX   0
C26   1    0.337260    0.294579    0.452198    11.00000    0.04557    0.02898 =
         0.03110   -0.01084   -0.02167    0.00616
AFIX  43
H26   2    0.415685    0.332335    0.422402    11.00000   -1.20000
AFIX   0
C35   1    0.283878    0.471848    0.786540    11.00000    0.02051    0.01997 =
         0.02555   -0.01055   -0.01192    0.00430
C36   1    0.203563    0.448230    0.892043    11.00000    0.02719    0.02064 =
         0.03105   -0.00840   -0.00362   -0.00062
AFIX  43
H36   2    0.176482    0.378809    0.935835    11.00000   -1.20000
AFIX   0
C37   1    0.162792    0.525824    0.933622    11.00000    0.02481    0.02565 =
         0.02772   -0.01076   -0.00240    0.00114
AFIX  43
H37   2    0.106727    0.509435    1.005217    11.00000   -1.20000
AFIX   0
C38   1    0.203898    0.627085    0.870672    11.00000    0.02225    0.02204 =
         0.02491   -0.01102   -0.01154    0.00417
C39   1    0.282865    0.651860    0.764685    11.00000    0.03786    0.02056 =
         0.02547   -0.00872   -0.00736    0.00022
AFIX  43
H39   2    0.310717    0.721234    0.721296    11.00000   -1.20000
AFIX   0
C40   1    0.320695    0.573963    0.722802    11.00000    0.03622    0.02313 =
         0.02211   -0.00890   -0.00571    0.00061
AFIX  43
H40   2    0.372333    0.590827    0.649724    11.00000   -1.20000
AFIX   0
C41   1    0.163382    0.705668    0.922371    11.00000    0.03073    0.02303 =
         0.02581   -0.01087   -0.01062    0.00567
C42   1    0.216564    0.863129    0.928139    11.00000    0.06752    0.02954 =
         0.04122   -0.02177   -0.00764   -0.00523
AFIX 137
H42A  2    0.149945    0.904492    0.908250    11.00000   -1.50000
H42B  2    0.291650    0.907797    0.904948    11.00000   -1.50000
H42C  2    0.189546    0.828225    1.006494    11.00000   -1.50000
AFIX   0
O1    3    0.780411   -0.068498    0.992073    11.00000    0.02452    0.02316 =
         0.03167   -0.00295   -0.01644    0.00481
PART 1
C15   1    0.500760    0.158705    0.610718    31.00000    0.02262    0.01992 =
         0.02495   -0.00808   -0.01288    0.00579
C16   1    0.448167    0.061120    0.643709    31.00000    0.02900    0.02700 =
         0.02850   -0.00944   -0.00757    0.00303
C17   1    0.514546   -0.016289    0.614565    31.00000    0.03892    0.02599 =
         0.03652   -0.01293   -0.00892    0.00436
C18   1    0.634968    0.003285    0.546802    31.00000    0.03913    0.03112 =
         0.04046   -0.01678   -0.00918    0.01380
AFIX  43
H18   2    0.680347   -0.049501    0.525872    31.00000   -1.20000
AFIX   0
C19   1    0.690631    0.102324    0.508591    31.00000    0.02992    0.03838 =
         0.03440   -0.01314   -0.00550    0.01048
AFIX  43
H19   2    0.774016    0.117296    0.460313    31.00000   -1.20000
AFIX   0
C20   1    0.625112    0.178628    0.540604    31.00000    0.02567    0.02912 =
         0.02881   -0.00906   -0.00839    0.00413
AFIX  43
H20   2    0.664486    0.245295    0.514978    31.00000   -1.20000
AFIX   0
F1    4    0.329212    0.037486    0.712579    31.00000    0.03389    0.03040 =
         0.04507   -0.01270   -0.00223   -0.00489
F2    4    0.459603   -0.110757    0.653902    31.00000    0.07115    0.02364 =
         0.06484   -0.01860   -0.01402    0.00136
PART 2
C18T  1    0.582921   -0.028559    0.596030   -31.00000    0.03958    0.03212 =
         0.04450   -0.01467   -0.00589    0.00674
AFIX  43
H18T  2    0.621535   -0.088700    0.587674   -31.00000   -1.20000
AFIX   0
C19T  1    0.458553   -0.037737    0.661469   -31.00000    0.03949    0.03000 =
         0.04071   -0.01463   -0.00966    0.00396
AFIX  43
H19T  2    0.410732   -0.101491    0.694567   -31.00000   -1.20000
AFIX   0
C17T  1    0.648765    0.059210    0.545639   -31.00000    0.03535    0.03360 =
         0.03958   -0.01324   -0.00755    0.00694
C15T  1    0.472188    0.140078    0.631553   -31.00000    0.02634    0.02483 =
         0.02832   -0.00941   -0.01059    0.00534
C16T  1    0.593086    0.149208    0.563468   -31.00000    0.02916    0.02981 =
         0.03095   -0.01071   -0.00962    0.00493
C20T  1    0.409660    0.049250    0.675258   -31.00000    0.03037    0.02361 =
         0.03245   -0.01271   -0.01124    0.00420
AFIX  43
H20T  2    0.324879    0.044926    0.719187   -31.00000   -1.20000
AFIX   0
F1T   4    0.663070    0.237591    0.516587   -31.00000    0.03208    0.03982 =
         0.04010   -0.01065    0.00022    0.00014
F2T   4    0.767203    0.070641    0.479982   -31.00000    0.04669    0.06196 =
         0.07221   -0.03010    0.00360    0.02110
PART 0
O2    3    0.951427    0.027193    0.865446    11.00000    0.02147    0.03062 =
         0.03627   -0.00947   -0.01404    0.00554
PART 1
C29   1    0.170938    0.416452    0.656870    51.00000    0.02019    0.02108 =
         0.02545   -0.01301   -0.01182    0.00736
C30   1    0.173803    0.500970    0.572688    51.00000    0.01986    0.02520 =
         0.02427   -0.00762   -0.00752    0.00364
C31   1    0.068606    0.553692    0.562358    51.00000    0.02532    0.02656 =
         0.02709   -0.00370   -0.01138    0.00677
C32   1   -0.046446    0.520484    0.638173    51.00000    0.02083    0.02926 =
         0.03326   -0.00947   -0.01054    0.00975
AFIX  43
H32   2   -0.118054    0.556716    0.630405    51.00000   -1.20000
AFIX   0
C33   1   -0.055837    0.432013    0.727188    51.00000    0.02265    0.02904 =
         0.03155   -0.00562   -0.00755    0.00564
AFIX  43
H33   2   -0.135026    0.407008    0.780544    51.00000   -1.20000
AFIX   0
C34   1    0.048865    0.380238    0.738683    51.00000    0.02186    0.02372 =
         0.02621   -0.00632   -0.00678    0.00415
AFIX  43
H34   2    0.041226    0.320599    0.800365    51.00000   -1.20000
AFIX   0
F3    4    0.286100    0.538008    0.495854    51.00000    0.02464    0.03372 =
         0.02960    0.00373   -0.00339    0.00484
F4    4    0.083794    0.639614    0.474757    51.00000    0.03825    0.03562 =
         0.04022    0.00612   -0.01490    0.01431
PART 2
C29T  1    0.149771    0.408474    0.671237   -51.00000    0.02050    0.02185 =
         0.02381   -0.00629   -0.00973    0.00524
C31T  1   -0.037599    0.454691    0.686064   -51.00000    0.02298    0.02803 =
         0.02895   -0.00670   -0.00959    0.00537
C30T  1    0.068114    0.389855    0.701012   -51.00000    0.02234    0.02430 =
         0.02679   -0.00805   -0.00831    0.00444
C34T  1    0.204663    0.520439    0.559006   -51.00000    0.02047    0.02312 =
         0.02332   -0.00633   -0.01216    0.00723
AFIX  43
H34T  2    0.289430    0.538776    0.514898   -51.00000   -1.20000
AFIX   0
C32T  1   -0.007857    0.544959    0.602983   -51.00000    0.02434    0.02853 =
         0.02981   -0.00498   -0.01004    0.00610
AFIX  43
H32T  2   -0.073336    0.585887    0.586878   -51.00000   -1.20000
AFIX   0
C33T  1    0.105060    0.577756    0.544912   -51.00000    0.02380    0.02778 =
         0.02820   -0.00681   -0.01000    0.00546
AFIX  43
H33T  2    0.120559    0.643852    0.490292   -51.00000   -1.20000
AFIX   0
F3T   4    0.043231    0.298378    0.782668   -51.00000    0.02292    0.02563 =
         0.02910   -0.00445   -0.00421    0.00372
F4T   4   -0.152151    0.406997    0.752971   -51.00000    0.02504    0.04535 =
         0.05025   -0.01450   -0.00830    0.00729
PART 0
O5    3    0.070777    0.695683    0.998892    11.00000    0.04657    0.03161 =
         0.03940   -0.01815    0.00481    0.00324
PART 1
C43   1    0.475135    0.346671    0.857354    21.00000    0.01839    0.02211 =
         0.02606   -0.01079   -0.01054    0.00537
C44   1    0.561729    0.425432    0.829379    21.00000    0.02401    0.02672 =
         0.02623   -0.01016   -0.00987    0.00473
C45   1    0.604212    0.439825    0.906448    21.00000    0.02348    0.02849 =
         0.02995   -0.01355   -0.01106    0.00209
C46   1    0.561384    0.375318    1.010805    21.00000    0.02706    0.03255 =
         0.02810   -0.01322   -0.01299    0.00569
AFIX  43
H46   2    0.589958    0.385323    1.063213    21.00000   -1.20000
AFIX   0
C47   1    0.475444    0.294630    1.040103    21.00000    0.03085    0.03244 =
         0.02763   -0.01049   -0.01247    0.00363
AFIX  43
H47   2    0.445901    0.248617    1.112631    21.00000   -1.20000
AFIX   0
C48   1    0.433010    0.281280    0.964042    21.00000    0.02499    0.02659 =
         0.02475   -0.00814   -0.01060    0.00291
AFIX  43
H48   2    0.373726    0.226189    0.985113    21.00000   -1.20000
AFIX   0
F5    4    0.607971    0.489092    0.725752    21.00000    0.03691    0.02869 =
         0.03528   -0.00523   -0.01241   -0.00821
F6    4    0.687451    0.519399    0.873032    21.00000    0.03389    0.04288 =
         0.05970   -0.02927   -0.01865   -0.00432
PART 2
C46T  1    0.592025    0.414363    0.974371   -21.00000    0.02431    0.03123 =
         0.02940   -0.01436   -0.01386    0.00405
AFIX  43
H46T  2    0.627318    0.430354    1.019996   -21.00000   -1.20000
AFIX   0
C45T  1    0.507738    0.332921    1.015361   -21.00000    0.02703    0.03148 =
         0.02751   -0.01129   -0.01194    0.00260
C47T  1    0.626330    0.473875    0.866283   -21.00000    0.02490    0.03113 =
         0.03027   -0.01433   -0.01282    0.00601
AFIX  43
H47T  2    0.684290    0.531426    0.838026   -21.00000   -1.20000
AFIX   0
C43T  1    0.490800    0.367336    0.838093   -21.00000    0.02120    0.02409 =
         0.02301   -0.01034   -0.01044    0.00659
C44T  1    0.457452    0.310599    0.946140   -21.00000    0.02551    0.02805 =
         0.02869   -0.01021   -0.01029    0.00357
C48T  1    0.576780    0.450221    0.798728   -21.00000    0.02176    0.02625 =
         0.02689   -0.01204   -0.01161    0.00334
AFIX  43
H48T  2    0.602057    0.491362    0.724379   -21.00000   -1.20000
AFIX   0
F5T   4    0.371309    0.230223    0.989197   -21.00000    0.04086    0.03258 =
         0.02685   -0.00363   -0.01378   -0.00467
F6T   4    0.469778    0.273224    1.119643   -21.00000    0.06002    0.06670 =
         0.02487   -0.01279   -0.02332    0.00367
PART 0
O6    3    0.244023    0.787451    0.875926    11.00000    0.04196    0.02639 =
         0.03542   -0.01817   -0.00540   -0.00234
PART 1
C27   1    0.095437    0.195355    0.368310    41.00000    0.04725    0.08301 =
         0.05601   -0.04401   -0.03024    0.01008
C28   1    0.093343    0.222159    0.194100    41.00000    0.07796    0.14590 =
         0.05849   -0.05368   -0.04150    0.00717
AFIX 137
H28A  2    0.065364    0.149479    0.221471    41.00000   -1.50000
H28B  2    0.151096    0.240948    0.120017    41.00000   -1.50000
H28C  2    0.021059    0.264118    0.195223    41.00000   -1.50000
AFIX   0
O4    3    0.156736    0.239956    0.262086    41.00000    0.05538    0.10495 =
         0.05969   -0.04851   -0.03595    0.02145
O3    3   -0.003672    0.151081    0.401740    41.00000    0.05576    0.15876 =
         0.07019   -0.05672   -0.02533   -0.02937
PART 2
C28T  1    0.003186    0.142685    0.277410   -41.00000    0.06803    0.12920 =
         0.06478   -0.05632   -0.03069   -0.01472
AFIX 137
H28D  2   -0.014141    0.208260    0.229654   -41.00000   -1.50000
H28E  2   -0.073898    0.098338    0.316417   -41.00000   -1.50000
H28F  2    0.065412    0.109199    0.234474   -41.00000   -1.50000
AFIX   0
C27T  1    0.156888    0.208007    0.319742   -41.00000    0.05505    0.08883 =
         0.06182   -0.03768   -0.02825    0.00959
O3T   3    0.213482    0.214918    0.239702   -41.00000    0.07895    0.12782 =
         0.06354   -0.04972   -0.03633   -0.00126
O4T   3    0.051567    0.161111    0.355107   -41.00000    0.06061    0.09898 =
         0.05994   -0.04612   -0.02518    0.00098
PART 0
C7    1    0.577870    0.192698    0.768966    11.00000    0.02107    0.02183 =
         0.02121   -0.00802   -0.01076    0.00643
HKLF 4

REM  111_0m_a.res in P-1
REM R1 =  0.0558 for    8179 Fo > 4sig(Fo)  and  0.0633 for all    10450 data
REM    801 parameters refined using   1680 restraints

END

WGHT      0.0500      1.8813

REM Highest difference peak  0.877,  deepest hole -0.386,  1-sigma level  0.051
Q1    1   0.2038  0.2998  0.2105  11.00000  0.05    0.88
Q2    1   0.2218  0.2432  0.3826  11.00000  0.05    0.49
Q3    1   0.7246  0.1710  0.5009  11.00000  0.05    0.45
Q4    1   0.1487  0.2026  0.4803  11.00000  0.05    0.39
Q5    1   0.0011  0.0915  0.4382  11.00000  0.05    0.35
Q6    1   0.2982  0.2712  0.5976  11.00000  0.05    0.33
Q7    1   0.8417  0.0035  0.6080  11.00000  0.05    0.30
Q8    1   0.5822 -0.0421  0.6493  11.00000  0.05    0.30
Q9    1   0.2549  0.8258  0.8057  11.00000  0.05    0.29
Q10   1   0.2344  0.3922  0.6603  11.00000  0.05    0.28
;
_shelx_res_checksum              73798
